# Supplementary material for: Multi-omics factor analysis identifies the Tensin 1-Fermitin family homologue 2–Fibronectin 1–Integrin signaling axis as a prognostic determinant in colorectal cancer
Source: Mol Biomed. 2025 Dec 17;6:141. doi: 10.1186/s43556-025-00386-0 (PMC12711624; doi:10.1186/s43556-025-00386-0)
Supplement: Supplementary file 2 — Supplementary Material 2. [file 43556_2025_386_MOESM2_ESM.xlsx]

## Sheet: Index
Table S5 Deconvoluted pathway activity in CPTAC-2 cohort tumors
Table S6 Deconvoluted pathway activity in Zeng_Shanghai cohort tumors

## Sheet: Table S5
	01CO005	01CO006	01CO008	01CO013	01CO014	01CO015	01CO019	01CO022	05CO002	05CO003	05CO006	05CO011	05CO015	05CO020	05CO026	05CO028	05CO029	05CO032	05CO033	05CO034	05CO035	05CO037	05CO039	05CO041	05CO044	05CO045	05CO047	05CO048	05CO049	05CO050	05CO053	05CO054	06CO001	06CO002	09CO005	09CO006	09CO008	09CO011	09CO013	09CO014	09CO015	09CO018	09CO019	09CO022	11CO005	11CO007	11CO008	11CO010	11CO018
BIOCARTA_GRANULOCYTES_PATHWAY	-0.54828	0.074432	-4.63576	-0.85034	-1.93761	-0.18903	-1.9608	1.27217	-2.73772	4.4652	1.98773	-1.47573	3.33415	0.110612	-0.60477	-3.55094	-1.06733	0.328347	3.43983	-1.41392	-2.37674	0.879977	-0.77062	1.89651	5.06126	0.048412	-2.38926	0.730134	-0.30211	0.193386	-1.17653	-2.28302	-0.06666	0.496535	-2.12452	-1.21738	0.344905	-0.64554	-1.27634	-0.65688	0.506473	-0.94192	1.45297	-1.40164	-0.60281	2.57077	-0.46466	-0.24118	2.22385
BIOCARTA_LYM_PATHWAY	-0.79292	0.987999	-2.79836	-2.15592	-2.59624	0.780372	-1.00239	0.716032	-2.12917	1.46367	1.27948	-1.12703	2.73991	-0.20497	-1.38911	-3.8577	0.026272	0.35496	3.83189	-0.29174	-2.80465	-0.54817	-0.76859	1.99687	1.46355	-0.37571	-2.28923	-0.59982	-0.25085	-1.37419	-2.03734	-2.17144	-0.69547	1.61404	-1.63655	-1.24981	0.245664	-1.11562	-1.50464	-0.17666	0.346322	-0.90461	1.86343	-1.22931	1.06291	1.86182	0.343791	0.171279	1.65817
BIOCARTA_BLYMPHOCYTE_PATHWAY	-0.8235	1.78141	-3.62575	-0.18948	-2.92865	0.076591	-2.84564	-0.7473	-3.03828	4.19563	0.137181	-1.37808	2.01298	-0.02946	-1.91834	-1.93025	-0.72089	1.23825	2.92478	-2.1516	-2.63292	0.273571	0.277556	4.2739	2.32338	0.937215	-3.56984	-0.60214	0.843393	0.302646	-0.7235	0.173885	-1.6972	-0.37696	-2.76534	-1.59757	-0.90725	-0.40458	-1.93641	2.46074	0.210705	-1.11162	0.840066	1.00751	-0.36311	3.42632	-0.75603	0.755727	1.60664
BIOCARTA_CARM_ER_PATHWAY	-0.41726	1.30261	-0.45812	-0.40974	-1.46496	1.13563	-0.63489	-1.18521	1.1351	0.431691	0.382596	-0.01939	0.042324	-0.22335	4.45711	-0.27933	-0.12379	-0.95654	-0.25532	-1.2114	-1.16062	-0.19363	-0.80272	2.90103	2.18306	1.02272	-0.45076	0.860087	-1.65853	0.983352	0.706081	-0.82779	-0.95773	-0.49349	1.54472	-1.20565	0.361226	-0.5808	0.955725	-0.86528	-0.21577	2.55568	-0.37907	-0.44048	-1.0249	1.64385	-0.06018	-0.24274	-0.76989
BIOCARTA_LAIR_PATHWAY	-1.64943	-0.9233	-3.81085	-0.87196	-1.07152	-0.83162	-1.59497	2.36654	-2.58462	5.35672	-0.02928	-1.32208	2.87061	-1.3186	-1.55205	-5.03314	-1.98387	-0.79699	4.96672	0.034149	-2.1261	0.924647	-1.63379	0.226084	6.89651	0.107458	-4.37156	-0.27158	-2.71283	0.685902	-1.53192	-4.26076	-1.39739	0.858626	-3.54334	-2.24601	-1.65777	-1.08126	-0.10697	-1.2188	-1.45796	-1.95335	0.420615	-2.4067	1.1101	4.073	0.861291	-0.68306	1.21064
BIOCARTA_VDR_PATHWAY	-0.67464	-0.92897	-0.06975	1.73883	-0.12381	3.64757	-0.39868	0.960461	-0.19918	-0.68731	1.64274	0.08928	-2.31904	1.00693	6.24499	0.603566	-0.9143	0.389763	-1.54094	-3.71364	-2.25047	-0.09903	1.87835	2.12326	0.595709	0.05819	0.986586	-0.27645	-1.9225	4.89708	0.995719	-0.41025	-1.87597	-0.99615	3.61721	-1.83784	1.71301	-0.74521	0.632169	-2.02769	0.980371	6.63303	0.444941	0.125626	-2.31199	-0.56805	-1.78885	1.34897	-1.13153
BIOCARTA_MTA3_PATHWAY	-1.61317	-2.55119	-0.84116	-0.74792	0.811312	0.464375	0.657426	0.370583	-0.93404	0.553864	0.98192	-1.62487	0.006589	-0.19851	0.275543	0.406212	0.387222	0.282018	-0.48358	-1.06203	0.151404	0.049203	-0.52766	1.43101	0.548512	0.157958	2.35315	0.078916	-0.86275	2.32612	1.58126	1.16059	-0.02906	-0.64758	1.67792	-0.08965	0.63722	-0.08711	0.456964	0.617754	-0.72676	0.578675	-0.43966	-0.25632	-1.26449	0.170642	0.189387	-0.36088	-0.05706
BIOCARTA_GABA_PATHWAY	0.702107	0.352379	0.810204	0.399588	1.31754	0.248303	0.045259	0.21004	-0.71589	1.51564	2.28092	0.800616	-0.47472	-0.46529	-0.65575	0.052957	0.329125	-0.46673	-0.57173	-0.07621	0.393903	1.03685	0.55128	0.850346	-0.77344	-0.78855	2.96252	-0.60101	-0.2155	0.792668	-0.08863	1.02742	-0.27006	-1.31294	0.267822	0.278567	-0.28057	-0.23687	-0.03453	-0.97039	0.520726	-1.72718	0.021253	0.394311	2.40722	0.623241	-1.35786	0.56587	-0.87005
BIOCARTA_EGFR_SMRTE_PATHWAY	-0.64793	-0.93713	-1.12754	-2.54906	-1.08561	-0.94385	-0.19916	0.790446	-0.95529	2.54503	-0.31974	0.654603	0.76846	-0.1833	-0.14062	-0.47633	0.069092	-1.1653	0.805319	-0.61291	-2.9264	1.05955	-1.33188	1.07686	3.81235	-0.87058	-0.63097	0.841927	-1.06114	-0.0372	-0.77244	-1.67759	0.66858	0.868095	-0.14131	-0.34958	-0.48871	-1.33128	-0.29706	-0.16569	-0.1162	0.914951	-0.40544	-1.61596	-0.37634	1.42112	0.499408	-1.34815	0.625703
BIOCARTA_MONOCYTE_PATHWAY	-1.47243	-0.12024	-5.07986	-0.17662	-1.69546	-0.5174	-1.96137	0.452192	-2.49562	4.33434	1.4553	-1.74394	2.1142	0.2788	-1.30336	-2.89024	-0.69938	1.15636	3.36246	-1.36071	-3.04066	1.51021	-1.30178	2.00105	3.48866	-0.28654	-2.75602	0.445804	-0.07794	-0.11405	-0.3642	-2.105	-0.79781	0.674542	-1.97314	-1.34204	0.206935	-1.02067	-1.14869	0.240567	0.171012	-0.15764	1.43016	-1.4996	-0.589	1.979	-0.4975	-0.08649	1.40805
BIOCARTA_RARRXR_PATHWAY	-0.81736	-1.14058	0.313865	-0.89585	-2.85368	0.877139	-0.70425	-1.75012	0.835654	-0.14376	0.230796	-0.21618	-0.28413	-0.47663	1.80064	0.480101	0.72483	-2.5812	-0.28085	1.43126	-2.11024	-0.43047	-1.81478	0.1338	1.10346	-0.53294	0.452345	1.37585	-0.92818	-0.73479	-1.28374	-1.00668	1.60207	0.74791	0.697074	0.355449	1.8284	-0.59113	-0.6179	1.28353	0.119972	2.43326	-0.55651	-1.35298	-0.78234	0.461597	0.401609	-0.43783	0.535513
BIOCARTA_NUCLEARRS_PATHWAY	-0.5727	-0.06387	1.49485	0.69522	1.43913	-0.44921	-0.63094	-0.60705	0.038313	-0.20958	-2.54456	-0.98894	-0.30734	0.675977	-1.03397	0.61647	-0.11229	-0.40573	-0.17839	1.74626	-0.15622	1.14822	0.21786	-1.15677	-0.02217	0.183917	2.0737	-0.53657	1.87255	-0.77051	0.632441	0.91003	2.58082	-0.37546	1.97434	1.74062	0.923301	1.01325	1.11192	1.32858	-0.58218	-0.79923	-1.01519	0.058072	1.43558	0.194196	0.494882	-0.56431	-2.22682
BIOCARTA_RANMS_PATHWAY	-0.41545	-1.75593	-1.43564	-0.43593	1.18425	0.270174	-0.3906	3.32267	-0.06839	-1.28806	0.195195	-0.28689	2.16023	-0.17825	2.33316	1.07987	0.31751	0.810613	-0.58319	-1.30517	-1.01654	-0.22905	1.21159	3.10627	0.085133	-1.3363	0.093145	-0.48391	-2.0935	5.04236	0.877053	0.99433	0.674083	-0.67821	0.107996	-0.85452	0.511357	-0.23173	0.26242	-2.01259	0.178316	2.64961	0.229258	1.12842	-1.71874	1.20866	-1.45776	0.730784	1.47288
BIOCARTA_TEL_PATHWAY	-0.91632	0.314096	0.660576	-1.27502	1.05182	0.489052	0.507425	0.744096	-1.06672	1.67721	1.09972	0.614532	-0.48201	-0.26858	0.211449	0.620944	0.751223	-0.679	-0.16696	1.00384	-0.85195	0.462685	1.03293	0.693721	1.73504	-0.3738	-1.66878	1.37586	-0.53889	1.85753	0.044695	0.23616	-0.14818	-0.35954	1.57689	-0.05316	0.933469	-2.05439	0.005234	0.39708	0.725585	-0.23999	-0.66929	0.406377	-2.37315	-0.16601	-0.52695	1.266	0.997508
BIOCARTA_SARS_PATHWAY	0.493885	0.935454	0.224855	-1.32304	0.013579	-0.60959	0.322462	1.40186	0.804981	1.85318	-1.55886	2.72525	1.46491	-0.56144	1.43883	-0.79791	-0.44221	-0.07276	0.089174	0.643562	1.15422	-1.52622	-0.20849	0.658987	1.00052	-0.51066	-2.51271	-1.02079	-0.85009	0.348848	-1.42134	-1.05639	0.941719	1.03533	0.226454	0.431616	-1.08153	-0.37509	0.939903	-2.20889	-0.20815	1.04465	-0.31341	-0.19476	0.374254	0.215609	0.785068	0.414514	0.658071
BIOCARTA_PDZS_PATHWAY	0.944393	-0.3734	2.56494	1.92719	0.454337	-0.02586	1.0977	-0.1113	-0.61522	0.011546	-1.58936	1.53554	-1.94242	0.407753	2.04893	0.745294	0.6786	-0.87883	1.38634	0.055734	-0.5053	0.485505	-1.72372	-2.73026	-0.79537	-1.00158	-1.29501	0.248196	0.659531	-0.08085	-0.16062	-1.56839	0.681932	-0.3364	0.496933	1.58243	0.291094	0.393016	1.94593	0.859095	-0.53336	0.903485	2.3025	-0.34835	3.46812	0.850809	-0.88846	1.07326	0.255573
BIOCARTA_RACC_PATHWAY	-1.08895	0.162351	-0.4813	-0.63779	-0.97981	-0.33576	-0.7906	-1.83129	-0.5395	-0.34302	-1.04169	-0.07014	-1.84581	0.223533	-0.06646	0.205726	-0.48498	-0.69231	-0.03373	-0.24115	-2.27518	0.258452	-1.03801	-0.6159	1.16703	0.43961	-0.65231	1.68732	0.202443	-0.44131	-1.25269	-0.3867	-0.37217	0.191897	1.10883	-0.39764	0.872261	-0.22295	-0.06646	-0.24841	-0.77965	-0.14654	0.422499	0.167126	1.29805	-0.37943	0.977813	0.163843	2.6735
BIOCARTA_EICOSANOID_PATHWAY	-0.75771	-0.66172	-2.15406	-2.74185	-0.65242	-1.1612	0.037897	-0.50457	-3.0601	4.09244	-0.04109	-0.4303	0.458087	-0.14152	-2.99409	0.176114	-1.62182	0.601924	2.12925	1.02989	-2.08966	1.02315	-0.1634	-1.98106	2.14564	0.528537	-1.76696	1.53183	0.407523	-1.97091	-2.28113	-2.96396	-0.7489	-0.68504	0.12768	-0.10836	-0.13915	-0.33158	-1.18215	-0.01764	-0.38952	-2.84492	-0.86325	-1.82273	-0.47148	1.14878	2.01604	0.07005	0.743822
BIOCARTA_CHREBP_PATHWAY	-1.1987	2.08083	0.589077	-1.31182	0.075438	-0.27116	1.70344	-2.10744	-0.21486	-0.91398	-2.51816	-2.2348	-1.74495	0.028316	-0.22857	0.469736	0.469471	-0.2734	1.04756	-0.11329	-0.06838	1.14674	-2.94103	-1.57829	0.786886	0.29861	-1.80859	-0.83639	0.702945	-2.55576	-1.00291	-2.0627	0.016456	2.27198	1.3443	0.466603	0.300624	0.710623	-1.18806	-0.08077	-1.58281	-2.49724	0.623388	0.507871	-0.83214	-2.02591	0.065215	-0.35925	0.132265
BIOCARTA_LIS1_PATHWAY	-0.44982	0.559064	-0.79056	-3.02528	-0.85807	-0.44397	1.37709	-0.2829	-1.51513	-0.24451	0.669301	-0.60755	0.944196	-2.15189	-1.5739	0.237601	-0.42581	-0.0685	2.03656	1.46381	-0.59971	-1.1862	-1.47727	0.675941	1.10528	0.596612	0.059918	0.051322	-2.11498	-0.66355	0.106111	-0.83039	-1.47302	1.9965	0.719693	0.571974	-0.43527	0.263169	-0.34266	-0.58059	-0.5282	-2.09945	0.057824	-1.80747	1.48978	0.634245	1.54597	-0.32464	0.698709
BIOCARTA_HSWI_SNF_PATHWAY	-0.11143	-2.72812	0.361087	-1.63411	-0.36766	2.17218	-0.24117	1.74002	-1.48902	1.43308	0.516568	1.60381	-3.59762	0.283744	4.36294	0.828261	-0.48757	-0.14431	0.12622	-1.81395	-0.92787	-1.23303	1.121	-1.89969	-0.96802	-0.81651	0.804845	-2.39396	-1.18826	3.8747	0.824001	-0.42809	0.288784	-0.13605	2.59985	-0.3528	1.50841	-0.06479	-3.23845	0.073936	2.09597	3.72314	-0.73223	0.744625	0.484577	-0.71876	0.832142	3.24474	-2.56499
BIOCARTA_PCAF_PATHWAY	-0.31427	0.674447	-0.59113	0.77642	-1.07322	0.685887	-1.3572	0.676889	2.02538	2.48783	-0.75413	0.653906	2.28971	-0.09257	-1.46061	-0.33571	0.863567	-0.4433	0.248114	0.016667	0.335559	-0.42579	-1.56159	-0.98971	-0.23045	0.471054	-1.12565	-0.20866	-1.5487	1.95693	-0.49552	-0.39251	0.086153	0.113713	0.648732	-1.01373	1.27438	-0.288	0.170019	2.38188	-0.35784	-0.23443	0.706831	0.55905	-0.99702	-0.25781	-1.34063	0.27995	-0.1625
BIOCARTA_LYMPHOCYTE_PATHWAY	-1.48169	0.166571	-4.67545	-0.23054	-1.41327	-0.38344	-1.81477	0.003696	-2.37729	3.27959	1.38755	-1.89769	1.77312	0.06245	-1.30073	-2.50091	-0.35192	1.40314	3.16229	-1.0965	-2.89536	1.23336	-1.34874	2.07958	2.33252	-0.22364	-2.39797	0.116729	0.003867	-0.37028	-0.33206	-1.64155	-1.17722	0.824194	-1.81014	-1.23326	0.105289	-0.8357	-1.22367	0.515385	-0.01478	-0.19883	1.69495	-1.26726	-0.32741	1.67863	-0.75363	0.125689	1.5945
BIOCARTA_AMAN_PATHWAY	-0.56012	2.2936	-1.36435	-1.82116	0.999959	-0.96314	-0.10487	-0.86635	-1.22243	-1.85398	0.405881	-0.61069	0.421559	0.83339	-1.21702	-0.79839	0.290248	1.01797	1.19011	0.907015	0.680257	-1.30223	1.57771	0.598996	-0.07607	-0.2847	-1.64138	-0.32328	0.752197	-0.87406	0.288091	0.091518	-0.51169	0.867961	-0.38151	0.254406	-0.85708	0.218665	0.65639	-0.37239	-1.46726	-1.5377	1.27723	-0.08538	-1.21886	-0.50554	0.100175	-0.90853	0.328082
BIOCARTA_NEUTROPHIL_PATHWAY	-1.13753	0.170914	-4.95536	0.115208	-1.69814	-0.31082	-2.48296	0.709564	-2.58824	4.86345	1.95854	-2.08878	2.31231	0.306051	-1.16906	-2.50652	-0.68638	1.30355	3.23008	-1.96442	-2.89244	1.49645	-0.86528	2.49425	3.71412	-0.03768	-2.50121	0.263994	0.22383	0.343142	-0.24572	-1.74942	-0.63645	0.226437	-2.06942	-1.19017	0.082543	-0.61131	-1.04753	0.258541	0.541384	-0.12296	1.2817	-1.02513	-0.9696	2.18387	-0.8418	-0.14647	1.80614
BIOCARTA_EFP_PATHWAY	-1.0183	-1.79466	-1.16306	-0.48426	0.783378	0.836632	-0.05726	0.773643	1.0541	0.671985	0.521003	-1.24543	1.90691	0.663106	0.626652	1.23678	0.123749	0.343759	-0.84032	0.414423	-0.10026	-1.55785	0.782665	2.71312	0.070704	1.5253	2.82764	1.34797	-0.57792	3.27071	0.537874	0.488078	1.23347	-0.58951	-0.61508	-0.50952	-0.34201	-0.95427	0.575377	0.68949	0.002332	-0.74535	-1.29316	1.23969	-1.24669	1.99164	-1.71954	0.64555	0.972246
BIOCARTA_CREM_PATHWAY	-0.01821	-0.92072	-0.08815	1.03114	-0.80582	0.512336	-0.68345	-0.84263	-0.51374	0.454039	0.02258	1.34014	-0.02408	1.64913	1.17689	-1.65063	-0.58835	-1.08915	-1.7147	-0.39306	-0.71141	0.477318	0.162553	1.1944	2.17381	-0.55104	-0.27478	-0.52368	-0.91953	1.5209	-0.81229	-0.99822	2.12725	-0.89506	-0.15818	-1.4635	-0.21648	-0.96499	2.12725	1.45673	-0.97723	1.58507	-0.03572	-0.49046	-0.12903	0.669719	0.599782	2.20296	-0.97206
BIOCARTA_ERAD_PATHWAY	-1.43653	0.043549	-1.47858	-2.03748	-0.47386	0.246436	0.360373	-0.76409	-0.7721	-1.8671	0.648862	0.666585	0.943873	1.16288	1.48402	-0.9781	-0.04649	0.008072	-0.10237	0.957992	0.252982	-1.04824	-0.21235	0.017264	-0.30858	-0.42731	-0.51897	-1.65773	0.636794	0.14346	0.161946	-0.71756	-0.19544	1.5553	0.956208	-0.67921	-1.44511	1.03349	1.73099	0.758249	-1.176	0.634688	3.06889	0.250325	-0.27523	0.538046	1.26796	2.49947	-0.9538
BIOCARTA_BTG2_PATHWAY	-1.19832	-0.24248	-0.4284	1.21388	-0.2728	0.884733	0.47659	1.16787	1.02943	1.04202	1.837	0.014704	-0.18663	0.415672	2.28671	-0.16791	-0.00281	-0.61024	-0.73525	-0.77506	0.327601	-2.00434	0.128314	0.379866	1.36666	1.25334	-0.38788	0.150754	-1.80245	1.46227	0.374239	0.004717	-1.0639	-0.52534	-0.35742	-1.54815	-0.98377	0.095672	1.68188	-0.60018	0.505645	1.90438	0.65175	0.462945	-1.14233	-0.0854	-0.63936	0.893596	0.838795
BIOCARTA_TERT_PATHWAY	-1.58147	0.897509	-0.87475	1.14009	-0.43101	1.38615	-1.20794	2.0167	1.17008	2.16913	1.52942	-0.63187	1.37321	1.0219	1.32778	-1.66764	0.517314	0.762677	1.19066	-1.8031	-0.54483	0.271805	1.24288	2.63554	-0.96692	0.196043	-2.22727	-0.29529	0.109566	3.51883	0.474404	-0.16042	-0.98027	-0.79218	1.2307	-1.23522	0.206907	-1.27257	-1.23878	-0.85988	-0.28132	1.46925	1.8244	-0.22166	-0.26098	1.02449	-1.93279	0.692388	-1.65834
BIOCARTA_GHRELIN_PATHWAY	-0.99897	0.113026	-2.20542	-1.86962	-0.57751	0.147681	-0.63701	0.211978	-1.50028	2.73737	1.44109	0.372589	0.960278	-0.92571	-0.92858	-2.68642	-2.44418	0.002971	1.4944	0.6238	-0.67807	2.64004	-1.99473	-2.45571	2.25385	0.442732	-2.40492	1.06342	-2.05953	-0.61716	-0.89131	-2.46677	-0.92688	-0.38963	-0.44032	-1.26416	0.027326	-1.13709	0.059703	-1.26933	-1.51019	-1.32401	1.04938	-1.62191	0.995014	1.49457	1.97276	-1.04147	0.917983
BIOCARTA_VOBESITY_PATHWAY	########	-1.62113	-1.66482	-0.21559	-0.81422	-0.32796	-0.8699	1.48652	-0.57546	1.68281	0.152911	0.436477	1.05035	0.746155	-0.33447	########	-1.30495	-0.84155	0.894492	-1.52309	-0.55799	-0.32024	-0.19751	0.166017	2.95861	0.099571	-1.54483	0.870413	-1.13487	0.299114	-0.38903	-1.77384	2.90415	-1.19594	-0.31923	-0.80884	0.120195	-0.52415	-0.31699	-0.80549	########	0.665485	0.259794	-0.03535	0.384153	0.26203	0.837799	0.058118	-0.7368
BIOCARTA_ERBB3_PATHWAY	-0.72893	0.32627	-1.25855	-2.08675	-0.28505	-1.18973	-0.18164	2.66481	-0.75693	2.1445	-0.45398	0.487053	0.454945	-0.35667	-0.16815	-1.25989	-0.64276	0.147859	1.61753	-2.14529	-1.10335	1.25714	-1.12773	0.051971	1.44441	-0.38094	-1.71494	0.854889	-0.68229	-0.53977	-0.84034	-0.91434	-0.05603	-0.73074	-0.88715	0.371227	-0.4642	-0.27823	-0.23052	-0.9932	-0.694	-0.32394	0.225617	-0.54396	0.338768	1.64676	3.07311	1.50911	-1.66156
BIOCARTA_CTBP1_PATHWAY	-0.96415	-2.94778	-1.0036	-1.48415	-2.66035	2.44019	1.15061	-1.2689	2.17994	-0.43414	0.591426	1.88149	-0.20723	0.044782	1.23285	0.704581	1.68657	-1.64744	-1.65514	0.865508	1.91731	-2.20964	-1.68827	-0.86996	-0.8761	1.07422	0.636118	-3.55419	-1.0785	-0.08406	0.731184	-0.3587	0.468616	2.32079	1.99419	-0.80574	-1.08715	1.95942	2.03324	-0.57407	-0.17655	2.23342	0.42773	0.679335	0.453324	-0.21044	-1.44849	3.57271	-1.32177
BIOCARTA_PRION_PATHWAY	-0.37737	-0.4583	-1.4278	-0.74876	0.89107	-0.48198	-0.84163	-0.21652	-0.17066	-1.12833	1.79364	1.41759	0.853299	0.095545	1.7441	-0.41104	0.323955	1.37154	0.956478	1.34242	-1.11735	-0.31897	0.014231	0.025926	-0.14409	-0.06273	1.24414	1.59223	-1.36639	0.100431	0.349936	-0.85593	-0.44993	-0.27095	0.484678	-0.33831	-0.46315	-1.06724	-1.99199	-0.8496	-0.65521	-0.55387	-0.14273	-0.44558	0.300859	1.55088	0.990194	-0.83045	0.075693
BIOCARTA_PLK3_PATHWAY	-0.73961	1.74069	-0.78189	1.27874	-0.65547	-1.30997	-0.89606	-0.52956	-0.31522	-0.21413	-0.06366	-0.62375	0.443669	0.548764	-1.48844	1.00686	-0.71759	-0.32155	2.54474	-2.0633	-0.69199	0.536947	-0.47321	0.126976	0.220957	-0.21265	1.01635	-2.30353	-0.09454	-0.26604	1.02064	-1.67274	-0.27737	2.18865	0.131899	-0.22806	-2.01131	-0.90302	0.249166	-0.18261	0.061976	-0.89479	1.21339	-0.92912	0.116987	-0.94157	-0.57697	0.124653	1.03703
BIOCARTA_FXR_PATHWAY	1.55761	0.458104	1.38956	-0.79087	-2.55612	0.148211	0.739796	-0.56547	0.88059	-0.68757	-0.94106	-1.42935	-0.79087	-2.21813	1.13607	1.52012	0.561297	-1.68284	1.08061	0.185707	-0.01149	-2.11483	-0.42457	-0.65937	-0.61237	0.185707	1.306	9.29e-21	-1.01616	-2.88481	-0.49978	0.138811	-1.21335	-0.09599	0.946287	0.420503	9.29e-21	0.148211	-0.29318	1.35572	1.54915	0.739796	9.29e-21	-0.60307	-1.41055	0.08241	1.2731	0.345406	9.29e-21
BIOCARTA_MHC_PATHWAY	0.180864	2.24406	-3.43817	0.466393	2.20432	1.3921	-2.07178	-0.10469	-1.24073	-0.2508	0.441257	-0.83498	1.51118	-1.69003	-1.07719	-0.0417	-0.16408	2.0118	1.05718	-1.25081	-2.55593	-1.73187	1.2706	4.15814	-1.38857	1.18235	-1.21514	-0.55651	1.31079	-0.24675	1.76182	1.99429	-2.64795	-2.26521	-1.27987	-0.07157	-0.87682	0.66265	0.357123	2.57208	0.133685	0.65515	0.821657	2.19202	-0.91521	2.9036	-0.96984	1.1064	2.34766
BIOCARTA_ACETAMINOPHEN_PATHWAY	0.076903	0.052131	-2.27121	-0.04208	-1.13063	-0.33217	0.374458	-1.1554	-1.82493	-0.22314	-0.95703	0.461208	0.076903	-0.32979	-0.07183	-1.03144	-0.48598	-0.58516	1.74315	0.069442	-0.90749	-0.05949	0.255476	0.16614	0.31248	-0.58516	-1.55214	-0.3074	-0.31984	-1.20504	-1.30423	-1.03144	-0.03223	0.872871	-1.99852	-0.16116	0.265325	-0.58516	-1.20504	0.124058	0.493441	-0.4041	-0.21568	-0.58516	0.669527	0.964595	0.783634	0.052131	0.076903
BIOCARTA_PRC2_PATHWAY	-0.35945	0.622002	-0.94963	0.749298	-0.11177	1.78067	-1.3282	0.998059	0.029657	-2.4683	0.36795	-0.13245	0.744013	1.48049	2.59353	-0.19364	1.31422	0.383346	-1.50172	-1.59905	-1.33146	-0.6794	1.53763	3.62293	-1.12863	-0.50125	0.223044	-1.35559	-0.62741	4.44202	0.204188	0.616047	-1.30557	-2.36678	1.7005	-1.86205	0.10216	-0.38995	0.833583	-1.64248	0.003195	3.24189	1.70629	-0.52773	1.08861	1.95544	-1.75722	3.10188	-0.22089
BIOCARTA_SM_PATHWAY	1.38212	-0.77656	-0.93522	1.74796	0.586131	2.83477	-1.13763	1.64466	1.91282	-3.19002	2.25764	1.13154	0.990188	0.929592	7.27096	2.05097	2.64033	2.0435	-2.6401	-1.44001	-0.19173	-1.27623	2.71858	3.114	-3.6046	-0.56182	0.894192	-0.14463	-1.95454	6.12455	2.83204	1.95021	1.02672	0.390289	2.32755	-1.73717	1.6669	-0.79295	-0.19306	0.443424	0.928128	1.70911	-0.37555	-0.01459	-2.67197	-1.90854	-2.82417	0.696667	-0.02861
BIOCARTA_RANBP2_PATHWAY	0.160818	-0.37142	-1.90944	-0.9592	-0.79036	1.54279	0.021261	2.69776	-0.60855	-0.4473	0.882597	-0.36979	0.635999	-0.53042	1.86439	0.732719	0.143688	-0.68813	-0.71901	0.306186	0.249157	-0.96214	1.7095	2.19717	0.749923	0.113381	-1.21328	-0.6915	-3.38987	2.32745	1.02838	0.173556	0.267412	-0.50273	0.372642	-0.66922	-1.27892	0.385664	1.00711	-1.29467	0.355894	2.03149	1.50817	-0.40945	-1.22543	-1.31168	-0.13518	0.914483	0.402974
BIOCARTA_IRES_PATHWAY	-1.78358	-1.28803	-1.01689	1.85071	1.08724	-0.2529	0.912834	2.53965	0.041293	0.717901	0.467566	0.243787	0.574819	1.85899	0.81442	-0.67707	-1.03807	0.739949	0.888131	-1.43995	-1.52976	0.060171	0.655939	2.47301	1.72653	-1.54395	0.752526	0.242263	-0.0409	2.74032	1.78042	-0.31154	-0.93689	-0.48111	0.074741	-0.01555	0.418399	-0.26494	-0.92759	-0.49185	-0.27214	1.35595	-1.64902	0.855896	-1.30082	2.22619	0.207174	-0.66329	-0.59783
BIOCARTA_PLC_PATHWAY	-0.1637	1.40299	-1.9398	-2.42881	-2.86028	-0.64842	-0.09256	-1.855	-1.65246	1.67684	0.816853	-1.12737	0.502014	0.06538	-1.43182	-1.22691	0.086932	-1.33866	2.21447	0.007938	-2.2432	-1.02531	-1.50178	0.015516	2.40687	0.243056	-2.39022	-0.05731	0.090165	-1.32366	-3.21791	-1.24803	-1.07528	1.50388	0.506123	-1.08503	0.563799	-1.164	-1.26828	1.06123	0.989009	-1.64044	-0.28559	-0.94677	0.178615	0.837871	0.557982	0.883956	0.529188
BIOCARTA_BBCELL_PATHWAY	-0.50643	2.44667	-1.06723	0.232264	-0.1413	-0.56944	-0.64818	-1.277	-1.85475	0.723514	-1.22559	-1.03077	0.809503	-0.29317	-0.27765	-0.64813	0.064611	2.06386	1.30242	-1.81265	-1.20463	0.285391	1.6146	2.72851	-0.36525	1.45974	-2.11718	0.11613	0.982041	-0.332	0.551379	1.88925	-2.30942	-1.45132	-0.9874	-0.29753	-0.99188	-0.16106	-1.5848	2.1403	-0.15843	-0.80527	0.213135	1.8403	0.703477	2.29159	-0.70252	1.04723	1.06676
BIOCARTA_CDC25_PATHWAY	-1.54045	0.498495	-1.17636	1.31944	-0.20585	-1.28302	-0.73886	0.663104	0.67729	-0.28086	0.08667	-1.43666	0.947703	1.19089	-0.14279	0.695388	-0.83668	-0.48792	1.44103	-2.0687	-0.46886	0.073578	0.222048	1.02685	0.259327	0.206196	0.772065	-1.50559	-0.19586	0.866774	0.857129	-1.17774	-0.09242	0.844725	-0.77488	-0.76437	-1.6173	-0.89848	0.332903	-0.37184	0.323655	-0.02682	0.860574	0.267938	-1.34757	-0.02137	-0.01545	0.026765	0.81767
BIOCARTA_DSP_PATHWAY	-0.61904	0.165733	0.926589	-1.21114	-0.90682	-0.59688	0.686711	0.347997	0.113818	2.1933	-1.05251	1.78839	-0.74714	-0.08765	-1.15536	-1.00974	-0.0522	-0.5589	0.232842	0.515139	-0.63782	0.116983	-0.09166	-0.66301	1.08311	-0.90366	0.810449	-1.08628	-0.56417	0.573384	-1.46192	-1.10829	-0.2434	1.3991	-0.2638	-0.73807	0.487351	-0.46527	-0.8827	0.852515	-1.17379	-0.88066	0.463997	-1.15303	1.28345	-0.11213	0.305861	-0.01456	-0.27815
BIOCARTA_NPC_PATHWAY	-0.6236	-2.29488	-0.94611	3.32648	1.23737	1.28131	-0.7848	3.21646	-0.39473	-1.6949	0.32986	1.06252	0.835673	1.41531	3.35846	-1.43779	-1.14846	1.29634	-1.51566	-0.93502	-1.72072	0.023224	1.0496	3.24916	-0.90045	-1.87092	-2.08017	1.15408	-2.09861	6.21488	1.2174	0.347769	1.96047	-0.0596	-0.45749	-1.36349	0.675714	-0.32701	0.673515	0.141458	-0.15384	2.07115	0.409645	-0.00696	-2.5205	0.282571	-1.35813	0.19527	0.413337
BIOCARTA_FLUMAZENIL_PATHWAY	0.446971	-0.32303	-0.30607	-2.66756	-0.60215	-1.17251	0.589209	0.337163	-0.02075	-2.16487	-0.15378	-0.29257	0.538702	-2.8361	-0.14076	0.513518	0.018429	-1.73316	0.954792	0.867494	1.21015	-1.18961	-0.98328	-0.52794	-0.12128	1.23983	-0.82058	-2.38829	-2.87557	-1.51425	-0.0211	-0.43607	0.318661	0.066826	0.235584	-0.29158	-1.91444	1.05736	0.453443	-1.70988	-1.57805	-0.31866	1.59585	-0.14238	0.812625	-0.48721	1.28225	0.188242	1.41267
BIOCARTA_MELANOCYTE_PATHWAY	-0.21188	-0.20963	0.23629	-0.02399	0.042419	-0.67707	0.956342	1.55948	-0.63177	1.26235	-0.63698	1.00312	0.487422	-1.89208	-1.48724	1.14431	0.555375	-0.06296	-0.11516	-0.52168	0.921873	-0.10376	0.153915	-1.41802	0.818958	-0.69424	-0.40519	-0.10052	-0.52168	-0.06394	-0.46674	-0.66603	0.671725	-0.65034	-0.20126	0.599904	0.069289	0.706407	-0.03651	-0.4889	0.315638	0.337445	-0.74911	1.24335	-0.88051	0.44458	0.253241	0.254579	0.411448
BIOCARTA_S1P_PATHWAY	-0.82944	-0.57711	1.30575	-0.79173	2.71843	-0.50367	-0.31662	1.58264	-0.41264	-0.51879	0.044462	-0.66645	-0.57943	-0.6993	0.029409	1.27128	0.756851	1.04372	0.017802	-0.68375	0.289687	-0.25655	1.29753	0.50213	-0.48918	0.380151	-0.48974	0.259086	-0.08652	0.801801	2.44936	1.47036	-1.2098	-0.22637	0.550387	0.784637	-0.91596	0.822905	0.313112	-1.50208	-0.16418	0.879603	-0.34483	0.546378	0.305232	1.21972	-0.56846	-1.12559	0.586191
BIOCARTA_HBX_PATHWAY	-0.85444	-0.49489	0.796072	-3.1147	-0.28017	-2.12761	0.109428	0.638488	-1.45096	2.2573	0.223382	1.85731	1.26813	-1.52371	-1.26098	-0.84999	0.936762	-0.40033	1.1406	-0.05077	0.8972	-3.2447	-0.57659	-0.37791	0.764693	0.809209	-1.87843	-1.67022	-1.67732	-0.15427	-1.03534	-0.08155	-0.30571	2.10818	-1.22663	-0.51645	-3.4335	0.732832	-1.4917	-1.68866	-1.21969	-0.77535	1.23102	-0.00197	0.403881	2.25296	1.10151	0.604822	0.391905
BIOCARTA_MALATEX_PATHWAY	1.34946	-0.70409	1.77575	0.842728	1.16027	-1.81775	0.704682	0.564311	0.852545	-1.50074	-0.75895	-0.55197	-1.81979	0.030034	-1.12254	-0.82272	-0.57897	-0.83225	-1.88057	-0.41321	0.050791	1.73699	-0.2766	-1.96407	0.24645	-0.64274	-0.63687	0.71766	1.31777	-1.62022	-0.91287	-0.00152	1.96815	0.491817	0.093312	-0.41205	1.20769	7.08e-05	-1.3998	1.28137	0.192427	-2.26054	-0.80581	0.72466	-0.08695	-0.06057	1.3942	-0.21807	-0.50793
BIOCARTA_TSP1_PATHWAY	-0.05944	-1.0015	-1.05547	-2.08268	-1.06601	-0.0776	-0.47762	0.670018	-0.73264	1.16062	-0.56328	0.424499	0.541137	-1.58845	-0.00696	-0.97056	-1.38689	-0.47638	0.846054	-1.79572	-1.00438	-0.19394	-0.837	-0.04382	1.93301	0.0381	-1.38854	-0.96499	-1.74454	0.818746	-0.9235	-1.62187	-0.1356	1.88446	-0.76328	-0.99224	-0.80054	-0.36143	0.775468	-2.07885	-1.47484	-0.27452	-0.47021	-1.069	0.255918	1.14192	2.29746	-0.37928	1.64122
BIOCARTA_NPP1_PATHWAY	-0.20442	1.84318	-1.99035	0.468849	-0.53258	1.04251	-0.52449	-1.28858	-0.89845	1.38939	0.987926	-0.44458	0.065913	1.41169	-0.33766	-1.42653	-1.80949	1.1213	1.24764	0.638594	-1.12313	1.48098	-0.30769	-0.48285	0.614463	0.208924	-0.28131	1.98486	0.435787	-1.73295	-1.18447	-3.05038	1.24251	0.606867	-0.60933	-1.05208	1.73274	-1.69567	-1.93583	1.99182	0.543275	-2.79791	-0.34223	-1.6363	0.614324	-0.3717	0.578659	-0.44423	1.05046
BIOCARTA_CPSF_PATHWAY	1.03217	-1.28699	-0.24773	3.55365	-0.28646	2.30292	0.239425	1.59965	2.24374	-2.06291	0.907121	0.911834	-0.66727	-0.01197	4.55101	0.874584	0.798384	0.426323	-2.80673	-2.91104	-0.92054	-1.15388	1.47924	0.764637	-0.03321	-0.77907	-1.00438	-0.76753	-1.47156	2.86968	1.0233	0.377736	0.494167	0.797613	1.58846	-0.90374	2.31694	-1.75743	1.28063	0.423897	1.89623	2.95883	-1.73122	-0.29045	-1.94125	-2.18572	-2.07336	2.14559	-0.3287
BIOCARTA_HES_PATHWAY	-0.658	0.048791	-1.91047	0.874274	-0.57337	1.18166	0.810077	0.159348	-0.00482	2.73849	0.749741	0.016594	-0.11068	1.65008	1.89334	-1.02279	-1.99689	0.524572	-1.87994	1.0494	0.523336	1.00518	-0.07932	-0.31132	-0.46498	0.536534	-0.90438	-0.18524	2.0148	1.72195	1.44678	-0.08468	0.231821	-0.88285	0.220801	-0.19094	-0.17348	-0.32109	0.587679	-0.82922	-0.21162	1.17223	-0.60331	0.170622	-1.49163	1.24235	-0.03083	-0.11728	-0.66188
BIOCARTA_ERBB4_PATHWAY	-0.47159	0.785997	-0.39635	1.08476	-1.77261	-0.27917	-0.30054	-1.53223	-1.3282	-0.28818	0.403644	-1.068	0.204811	-0.13229	-0.00103	-0.20199	-0.5052	-0.93671	0.149133	0.26524	-0.75025	-0.5406	-0.46998	-0.75779	1.61883	0.010291	-1.22588	0.557826	-0.25191	-0.16589	-1.0892	-1.2675	-1.52204	0.147504	-0.48408	-0.96796	0.756667	-0.82094	-1.35743	-0.65233	0.641464	0.622617	1.34407	-0.60279	0.270137	0.524682	0.60209	-0.34071	-0.34657
BIOCARTA_RHODOPSIN_PATHWAY	1.20682	-1.92281	-0.0969	0.30849	0.340922	-0.85228	-0.53801	1.29118	1.11928	-0.25588	-1.37148	1.01552	-0.53284	0.230595	-1.00827	-0.78254	-0.80522	0.902006	-1.36173	0.113902	-0.30124	3.52239	0.055505	0.496613	0.525761	0.405785	-0.02557	1.67061	0.843609	0.175482	-0.5983	0.078187	1.54735	-0.47673	-0.32074	-1.0212	0.055505	1.32361	0.986268	0.227412	-0.34113	-2.14008	-0.12933	1.75169	-0.25259	0.733282	0.558193	0.357138	0.726816
BIOCARTA_RNAPOL3_PATHWAY	-0.82663	-1.67147	-1.71282	1.99093	-0.23937	2.85839	0.2355	0.055388	1.58425	-1.98597	-1.42992	0.648691	-0.37095	1.12344	3.3353	-2.53617	0.117125	-0.347	-3.18846	-0.47496	-1.31152	-2.77988	0.807221	1.73317	0.632742	-0.48338	2.73974	0.0373	-1.40099	1.15115	-0.28226	0.467472	-0.38919	-1.0353	0.562236	-1.26269	0.729894	0.244159	2.48203	0.707646	-0.76468	2.67776	0.356714	-1.6303	-0.76728	0.6333	-0.50818	2.40263	-1.88141
BIOCARTA_TERC_PATHWAY	-0.56545	-0.56972	-1.03604	0.000803	-0.55252	0.269488	-0.00099	2.16967	1.74079	3.28904	2.34391	0.774151	0.94878	1.76658	2.63745	-1.30634	-0.43812	1.17178	0.901053	-0.87351	1.09974	-0.06163	0.987079	2.02106	0.372958	0.555028	-2.48609	-0.15221	-1.43493	2.13254	0.333036	-1.06092	-0.89673	-0.14143	0.987093	-2.09084	-0.23934	-0.16706	-0.9708	0.629872	0.811215	1.1656	0.421849	0.771813	-0.99394	2.98807	-1.84127	1.41535	-0.55161
BIOCARTA_EOSINOPHILS_PATHWAY	-0.39682	1.70228	-1.78092	0.201892	-1.00129	0.206601	-1.05103	-1.13657	-1.55399	0.546435	-1.36378	-0.91062	0.235304	-0.17256	-1.08036	-0.66357	-0.81593	1.51129	1.25826	-1.40219	-1.215	0.05346	0.498537	2.54515	-0.96605	1.66654	-1.88595	-0.83373	0.597862	-0.68615	0.415316	1.3291	-1.85584	-0.97899	-1.45368	-1.06952	-1.15844	-0.2939	-1.51882	2.6724	0.249231	-0.61334	0.171429	2.83082	-0.40456	2.8999	-0.42242	1.33191	0.986728
BIOCARTA_REELIN_PATHWAY	0.16753	0.017211	0.16753	-1.59502	-0.42479	0.299047	0.881621	-1.36581	-0.38301	-0.09172	0.693697	-0.16693	0.550839	-0.81109	-1.5988	1.16346	0.028452	-1.02	-1.0388	-0.09928	-0.31835	-0.75587	-0.23836	1.06576	0.468168	1.42281	3.28315	2.17441	-0.38978	-0.58675	0.592224	0.979313	1.59193	-1.27557	-0.37247	0.426883	-0.12555	0.129925	1.69341	2.18943	-0.54198	-0.4424	-1.08765	-0.40142	-1.43345	-1.01632	0.24642	0.870379	-0.96439
BIOCARTA_LDL_PATHWAY	1.30045	0.660669	1.3874	0.793082	0.570637	-1.13242	0.382314	-1.13531	-1.67988	-0.45176	0.002884	-2.02161	0.031933	-0.76175	-0.03184	-0.35625	0.472148	-0.03761	-0.7327	-2.1954	0.888288	0.770997	-0.09849	-1.04846	-1.05423	1.0013	0.472148	1.5409	1.46271	-0.71539	-0.74434	0.385199	1.67122	0.335955	0.101373	0.925395	-1.21062	2.26783	-1.5611	1.14267	-0.24324	-1.34383	-0.52418	0.772191	0.266516	0.034818	-1.28304	0.159372	0.498213
BIOCARTA_SAM68_PATHWAY	-1.80231	0.190862	0.674337	0.628685	-0.77374	-0.31153	-0.16698	-0.05473	2.6731	0.609336	-0.20742	-0.24385	-1.80004	1.01495	-0.44985	0.054496	0.428972	-1.21584	-1.46774	-0.48152	0.436355	-0.61597	1.17663	0.838588	-0.28368	-0.15563	2.32831	-0.35437	0.274145	0.217727	0.182182	-0.91918	-0.82695	-0.11083	0.512569	-1.21508	0.486406	-0.20786	-0.56534	2.40821	-0.21249	-1.21023	-0.00579	0.155485	0.110473	-0.04214	0.37923	-0.30699	-0.01117
BIOCARTA_FBW7_PATHWAY	-1.67202	-1.30473	-1.2626	1.49646	-0.66296	1.85869	1.03363	0.356327	1.74613	-1.09501	0.706744	0.26104	0.601775	0.876556	1.54509	-0.18003	-1.44004	-0.13349	-0.61443	0.783093	-0.51559	-2.40577	1.17669	2.46726	1.04848	0.816386	1.08684	1.06569	-1.29542	2.67033	0.371566	-0.63477	-0.09923	-0.5458	-1.05008	-0.63862	0.139047	-0.04894	0.35304	-0.05538	0.668683	1.45305	0.169353	1.06962	-1.30333	-1.9102	-0.72802	0.541956	1.10471
BIOCARTA_CB1R_PATHWAY	-0.06016	2.49611	-0.27563	0.295128	-0.56874	-0.02207	1.67277	-0.72472	-0.18986	0.311768	-0.49677	-0.35798	-0.80279	-1.13161	0.216437	0.391093	-0.14492	0.780139	-0.22023	-1.63485	0.391389	-0.81962	1.08418	-0.76038	0.768401	0.761267	0.484218	-1.4827	0.433419	-1.47399	-0.12782	0.451165	-1.79751	-0.66889	0.472562	-0.70154	-2.042	-1.30191	-0.73933	-0.21614	-1.48611	-1.36322	-0.45778	-0.54949	0.231035	2.92597	-0.13283	-0.37206	1.27365
BIOCARTA_SUMO_PATHWAY	-0.54678	-2.06317	-1.07396	-0.8969	-3.35446	2.2273	0.827822	-0.43491	1.02311	-1.68389	0.742677	2.81166	0.878271	-0.43827	1.85247	0.976493	1.43664	-1.93499	-0.7797	0.851458	1.30262	-2.82506	-2.08314	-0.29749	-2.03953	0.806246	0.310361	-3.5736	-2.19634	0.800038	-0.26476	-0.8014	1.33041	2.5891	1.4726	-1.82517	-0.31867	1.0537	1.6236	-1.89952	-0.02644	2.64191	1.58638	-0.78584	1.67653	-0.13287	-0.90761	4.70241	-1.71199
BIOCARTA_IFNA_PATHWAY	-0.73737	0.685041	-1.13038	0.029598	-0.89182	0.006715	-1.82945	-0.90599	-0.88092	1.62257	0.571432	0.418976	1.55492	0.123011	-1.56427	-0.74438	-1.53915	1.95006	0.877091	-1.56482	-2.15331	0.256218	1.21519	2.8876	-1.54119	1.74344	-2.34745	-0.80641	1.10899	-1.07407	-1.15744	0.3084	-1.7506	-2.06836	-0.86292	-0.31193	0.972497	-0.81979	0.253833	1.28985	-1.04885	-0.02004	-0.82685	-0.46951	-0.75821	0.343861	-1.34357	-0.11475	0.915194
BIOCARTA_PKC_PATHWAY	-0.84647	1.49063	-0.4656	-1.25204	-0.4312	-1.00741	-0.73777	-0.29281	-1.99268	4.01897	0.435621	-2.61259	1.87761	-0.05129	-2.44342	-0.0301	0.165257	0.127118	2.24885	0.342658	-1.2035	1.08166	-1.49934	-2.04986	1.86585	0.178867	-2.21954	0.845606	0.256111	-0.07936	-1.19381	-2.25723	-2.08729	0.569298	-0.40792	-1.4246	1.32091	-1.57903	-2.25791	0.696626	-0.49199	-2.24538	0.94676	-1.2979	1.25132	0.82717	0.170463	0.010981	0.53023
BIOCARTA_PPARG_PATHWAY	-2.12777	0.592403	0.200637	2.60754	0.060117	0.112944	0.330275	-0.79029	1.10747	2.63015	2.01567	-1.09754	-0.51644	0.201482	2.50823	-2.90485	0.398105	0.660127	2.25064	-0.90324	5.69e-21	0.054623	0.215112	1.0035	5.69e-21	5.69e-21	-0.64565	0.623993	0.393562	0.615013	5.69e-21	0.849882	-0.13334	-0.67735	0.782158	-0.82188	1.53674	-0.86256	0.70989	-1.77985	-1.99665	0.023033	5.69e-21	0.61047	-0.06593	-0.8129	-0.22684	0.547183	5.69e-21
BIOCARTA_ION_PATHWAY	-0.69295	0.027851	-0.51761	-2.49092	-2.80519	-0.51318	-0.03124	-1.41232	-1.59268	1.44036	1.37347	-0.51662	0.354455	0.275019	-0.71389	-1.01956	1.31606	-1.07517	1.32273	0.036462	0.746971	-1.18316	-1.27244	-0.3951	3.08174	1.04821	-1.4733	-0.01472	0.679866	-1.21688	-1.8401	-0.7035	-0.95385	2.19774	-1.02289	-0.72951	0.133161	-0.54453	-0.90833	-0.39157	0.399227	-0.61316	0.82377	0.177578	1.8668	2.12407	-0.28268	1.54264	0.217018
BIOCARTA_PELP1_PATHWAY	-1.03168	0.987683	0.727207	0.030208	-0.39166	-0.52411	0.593151	-0.47638	0.902449	1.09578	0.284135	1.1122	-0.81819	0.053012	-1.31548	-0.16002	0.373397	-0.16491	-0.41021	0.355995	-0.34387	0.297577	1.35367	-0.33497	-1.29876	-0.59378	1.12393	0.347429	-0.05382	0.896411	0.062546	-0.71756	-0.84673	0.8511	-0.68218	-0.6762	-0.81756	-0.40861	-0.75426	2.42153	-0.86195	-1.39738	-0.53767	-0.45478	0.699535	-0.4317	0.160193	-1.37256	-0.88981
BIOCARTA_STAT3_PATHWAY	-1.7818	1.21174	-0.05948	0.792587	-0.26806	-0.53816	-0.11767	-0.33929	-0.62246	2.24275	0.438138	-0.47106	-1.40087	0.424123	-1.5391	-1.03947	0.573521	-0.55004	0.242159	-0.29434	-1.20106	-0.09494	1.76568	-0.01357	-1.46596	-0.67016	1.4075	-0.74784	1.14282	0.390089	-0.51075	-2.30366	-0.48922	0.508655	-0.46986	0.495219	0.128262	-2.04201	-1.90476	1.67012	-0.21734	-2.23648	-0.38751	-1.08587	2.06498	-0.9012	-1.53616	0.227433	-0.55097
BIOCARTA_EEA1_PATHWAY	-1.19388	0.101091	0.017472	-1.15859	0.102103	-0.97079	0.02815	1.22707	-1.35024	1.48679	0.833395	-1.34147	-0.32446	0.821541	0.170182	-0.1748	0.495982	-0.26602	0.815285	0.055723	0.481607	-0.69535	-1.61858	0.357445	0.094305	-0.60636	-1.48922	-0.66842	-1.53487	0.504385	0.379337	-0.21269	-0.52534	0.884901	-2.35332	-0.46194	-0.53045	-0.49459	0.447284	-1.04573	0.049105	1.30906	-0.04524	0.81671	0.063242	-1.01148	-0.45101	-0.50523	-1.20363
BIOCARTA_MITR_PATHWAY	0.150957	0.207587	-0.51057	0.993349	-0.22377	-0.21744	0.309026	0.240862	-1.32024	1.82405	-0.00732	-3.08802	1.66549	-0.6018	-0.76614	0.798281	-1.24413	0.418481	2.3043	-1.33818	-1.52291	0.553968	-0.59182	1.77045	0.489602	-0.54602	1.63454	-1.12644	-0.78168	0.913853	1.32812	-2.18823	-0.38036	1.36202	-0.2211	-0.24466	-1.00538	-2.15355	0.680449	-0.28898	0.166647	-1.2826	0.031937	-0.93215	-0.84533	1.7919	0.178113	-0.53688	1.53156
BIOCARTA_RECK_PATHWAY	-1.04134	-1.84078	-2.85975	-2.85145	-1.85305	-0.25282	-1.4835	1.34054	-0.79144	2.93094	1.06635	-0.09232	2.10749	0.179919	-2.13276	-3.38545	-2.75992	0.617493	3.95684	-0.16973	-0.61477	1.29453	-1.32397	-0.46434	4.92337	0.062867	-1.85256	1.10307	-2.43858	-1.46827	-1.98135	-4.02695	0.638815	2.27296	-0.80931	-1.05759	1.07732	-1.37117	-0.18849	-2.20761	-0.37422	-1.44455	0.252089	-2.92656	0.383385	-1.50649	1.65858	-1.38096	0.870108
BIOCARTA_SLRP_PATHWAY	-1.80025	-0.27049	-2.42117	-2.99882	-2.64939	-1.99737	-0.03785	-1.59123	-1.77284	0.404299	1.00214	1.08163	0.616894	0.916537	-3.62069	-2.86283	-2.37158	0.433846	2.46017	1.38252	-1.08372	2.2622	-2.04488	-2.09447	-0.08421	0.270196	-0.90962	1.07322	-2.06194	-2.51204	-3.15794	-4.1276	-0.41082	2.24653	-1.75712	-0.30611	-0.68305	-1.71345	-1.92758	-0.18419	-1.91853	-3.46808	-0.11525	-2.5889	2.31263	0.197872	1.78254	-0.69414	-0.03571
BIOCARTA_ALTERNATIVE_PATHWAY	-1.84418	-2.54192	-4.65952	-0.81745	0.714757	-2.27998	-1.00365	2.81129	-2.99732	5.47074	0.695855	-0.96147	3.73072	-1.13464	-1.21823	-4.85822	-3.79617	-1.23727	4.33587	-0.80173	-0.94386	2.40763	-2.65679	-3.01739	8.3786	-0.02842	-3.97813	0.997353	-4.13972	0.168164	-1.12492	-6.01136	-1.28807	0.142394	-3.00923	-1.67075	-2.08924	-1.32806	0.534491	-2.17142	-1.74178	-3.02531	0.263365	-3.02412	1.5782	4.39274	1.2653	-0.71459	1.66462
BIOCARTA_FOSB_PATHWAY	0.704719	-0.68333	1.11033	-1.90129	0.269001	-1.52396	1.26558	-0.06366	0.496145	-0.91245	-0.23875	-0.62375	-0.23579	-1.23653	-1.8078	0.96542	0.944385	-0.56825	-1.17265	-0.58239	-0.24459	-1.46916	-0.05198	-0.52681	-0.29031	1.59881	2.20976	1.67738	-0.19739	-1.22084	0.563537	1.45031	0.582321	-1.10864	-0.16067	0.382187	-1.46022	0.528645	0.50452	0.43931	-0.75501	0.291652	0.120079	-0.54384	0.216099	-0.08948	0.629239	1.20691	-0.09694
BIOCARTA_NOTCH_PATHWAY	-0.15226	-0.77997	-0.964	2.78823	-1.50544	0.722873	-0.16969	-0.1617	0.285483	-1.09527	-0.40396	-0.59367	0.345684	1.52796	0.886722	-0.54197	-1.06984	-0.79624	-1.43566	-0.76058	0.05204	0.432871	-0.8135	-0.5463	-0.08286	-0.20632	-0.31543	0.207256	1.80003	0.578505	-0.2345	-0.56722	-0.27575	-0.92381	-0.22178	-0.43829	0.821033	-0.16834	-0.1462	-0.27532	0.341149	0.71767	0.688383	-0.53183	-0.78317	0.218684	0.85458	-0.71675	-0.44854
BIOCARTA_TUBBY_PATHWAY	0.038708	0.453841	0.473412	-1.42195	0.963511	-0.61781	0.282968	0.565736	-1.81856	1.46667	0.616565	-0.78699	0.244995	-0.3385	-0.90676	0.387376	-0.80658	0.203508	1.55959	1.26353	-1.01029	1.24918	-0.9823	-2.16113	0.731545	-0.27195	-1.51635	0.455949	-0.08807	-1.39529	-0.94686	-2.80536	-0.44019	0.355192	-0.449	-0.12984	0.001589	-1.88546	-0.42787	0.01825	-0.07104	-3.19305	-0.13702	-1.68021	0.385224	-0.26734	1.10196	-0.76998	0.419287
BIOCARTA_MRP_PATHWAY	-0.60307	-0.59063	0.422407	-0.13703	0.247961	-0.38599	1.05681	-0.25542	0.578047	0.734284	-1.70584	-0.96085	0.87381	-0.20255	-1.49583	0.66067	-0.24906	-0.83337	1.17709	1.27096	0.88371	0.999012	-1.06596	-1.45539	1.20558	0.321981	-0.05869	-0.63371	-0.03884	-1.43987	-0.66823	0.176883	3.07911	1.20251	1.8405	0.567902	0.591481	-0.30685	1.25867	-0.70349	-0.58008	0.099778	0.747316	-0.12719	1.02687	-0.08287	1.60343	-0.44718	-2.76016
BIOCARTA_DICER_PATHWAY	0.004357	-0.72301	-0.57312	-0.91845	-2.26487	-0.67009	-0.65833	-0.76027	0.003374	0.522271	0.410219	-1.46081	-0.15324	-0.61039	0.581866	-1.63526	-2.1842	-1.16317	2.00159	-0.00642	-0.81564	1.15284	-1.7281	-1.60326	1.68491	-1.26265	-1.50295	-1.01379	-1.65985	-1.42843	-1.8472	-2.92792	-0.10859	4.27245	1.34783	-0.40496	0.546819	-1.66905	-0.03425	-0.12034	0.155185	-1.33479	0.505684	-0.15405	0.836512	-0.79975	1.19551	1.65506	-0.25514
BIOCARTA_PLCD_PATHWAY	-1.08308	0.66459	-0.64743	-2.08468	-1.71495	-0.77951	-0.07014	-3.10011	-1.44943	0.728807	0.743339	-0.49727	1.07203	0.101271	-1.70963	-1.2426	1.11665	0.016114	1.97265	0.907439	-1.16953	-1.35079	-0.76906	-0.8113	0.903797	0.54984	-2.39964	-0.46101	0.768161	-2.5731	-2.5816	-1.21375	-1.656	0.653209	-0.65405	-0.31526	-0.10232	-0.71668	-1.38939	-0.76334	-0.65629	-0.92018	1.50319	-0.684	1.2604	1.61809	1.00384	0.039489	0.343707
BIOCARTA_RAN_PATHWAY	-0.83343	-1.91659	-0.84028	-0.80322	1.06065	-0.18984	0.630339	3.19635	-0.05494	-0.56899	1.00619	1.00063	1.73009	-1.07301	1.62865	0.723547	-0.02967	1.18202	-0.75549	0.596169	0.020023	-0.76082	2.00308	2.80631	-0.49411	-1.01949	-0.15104	-0.72888	-3.10714	3.98161	0.670823	1.29947	1.0522	-0.60987	0.252174	-0.7194	-1.78472	0.487392	0.51969	-1.93932	-0.78378	2.25049	0.224675	1.02181	-2.28666	-0.93691	0.092853	-0.10646	1.45732
BIOCARTA_PEPI_PATHWAY	-0.61789	2.19522	-3.39648	-0.17897	1.12011	-1.16527	-1.02411	2.19841	-1.59446	3.33286	1.33963	0.328812	0.816591	1.1617	-0.99528	-1.71277	-0.84287	0.309774	1.80691	-1.50149	-1.13389	0.301858	-0.42514	-0.29219	1.89305	1.71461	-1.51095	3.98827	0.19743	-0.50697	-1.23477	-1.73501	-0.39584	-0.11976	-0.78946	0.1504	0.817543	0.709488	0.504835	-1.01429	0.529352	-1.38901	-0.54786	-1.1678	-0.90011	0.555686	0.541104	-1.14032	-0.09898
BIOCARTA_IFNG_PATHWAY	-1.33853	0.750091	-1.51833	0.140971	-0.16355	-0.11867	-1.29323	-0.72955	-1.25004	1.71108	0.57465	1.10977	0.89226	0.826767	-0.6533	-0.65189	-0.63965	0.350952	-0.16285	-0.83641	-1.92472	0.242339	1.19791	2.56901	-1.14494	1.21599	-2.08518	-1.33114	1.22422	-0.65815	-0.06901	0.475675	-0.7643	-2.69416	-0.86848	0.378949	0.204423	-0.60138	0.474479	1.08437	-0.30628	1.44004	-0.32	-0.27062	0.248458	-0.13478	-1.41851	-0.35771	1.13418
BIOCARTA_BOTULIN_PATHWAY	-1.54796	-0.70335	0.021191	-0.00885	-1.10058	-0.44618	0.124654	-0.95703	-1.50459	1.97097	-0.03561	-1.03383	1.0795	-1.19738	-2.0788	-1.58467	-0.88023	-0.47961	1.50359	1.1563	-0.1157	-0.07232	-0.4229	-0.37276	0.724936	-0.32601	-1.14406	-0.07232	-0.48299	0.645847	-0.92032	-0.67659	0.657885	-0.63649	-0.68992	-0.21588	-0.08227	0.289299	-0.80014	0.396442	-0.82352	-1.48787	0.154698	-1.70495	0.898933	1.95097	1.77061	0.482893	0.543976
BIOCARTA_FEEDER_PATHWAY	-1.08838	-0.0126	-0.75995	-2.76754	0.227534	-2.25907	0.998621	0.865224	-1.426	0.688686	-0.69244	-1.88432	0.983623	-2.42635	-1.0784	-1.61451	-0.92243	-0.38541	2.59556	-0.64444	-1.12183	0.657161	-0.85161	-1.31797	1.86864	0.277468	-1.34388	-1.20327	-1.16859	-0.90781	-1.30629	-1.68849	-1.18847	1.11844	0.595139	-0.22017	-1.53262	-0.98654	2.06611	-2.95966	-1.79077	-2.12822	0.204225	-1.05132	1.64106	0.191625	2.65537	-0.05592	0.954922
BIOCARTA_PROTEASOME_PATHWAY	-1.33535	1.46671	-0.79278	-2.86278	5.63346	2.64674	1.78759	2.59696	-0.59593	-0.58104	2.25262	-1.39038	2.89708	-3.0129	1.18184	3.06726	-0.63079	1.02384	-0.81456	1.14048	-1.97068	-3.25259	2.07978	5.71746	-0.17555	-0.21402	1.54761	-1.42861	-0.04463	6.03396	3.66365	1.00641	-3.41708	-1.4668	2.57548	2.0435	-0.84155	0.20123	5.91606	-2.79501	0.81166	4.48242	1.18564	-0.26237	-2.38194	-0.40693	-1.86061	-0.28464	2.21592
BIOCARTA_KREB_PATHWAY	2.62778	0.005803	3.90431	-0.47571	1.47785	-2.6887	0.621818	-1.41626	-0.21779	-1.19907	-2.29041	0.517038	-2.09348	-2.33462	-0.99131	-0.23443	0.167142	-1.08233	-2.37929	3.74009	-0.23267	0.17625	-0.51162	-2.00213	-2.25967	-0.39847	0.287463	-0.8311	0.795463	-2.76759	-2.0372	0.806332	1.56589	-0.43561	-0.03109	0.893986	-0.99113	0.78484	-2.12907	2.02573	-0.6826	-1.36301	1.35228	1.0338	1.32081	-0.83011	0.682699	1.41954	-1.98919
BIOCARTA_RELA_PATHWAY	-0.34436	1.35193	-1.86798	0.821987	-0.14879	-0.964	-1.34996	0.598579	-1.28288	4.74252	0.20959	-0.59438	2.23275	-0.20931	-3.30295	-0.94586	-0.0372	0.393658	3.57805	-0.39813	-1.06887	-1.25923	-1.32992	-0.9576	2.66896	-0.57551	0.422797	1.35566	-0.3151	0.311408	-0.15961	-0.80926	-0.31258	2.50768	-1.26636	-0.90793	1.99062	-0.48202	-2.26579	0.825772	-0.44029	-0.90144	1.58615	-0.83419	-0.40536	0.899755	-1.50285	-0.3909	1.42815
BIOCARTA_NO1_PATHWAY	-0.43085	0.558817	-2.28023	-2.13482	-0.40652	0.372511	2.02355	-0.31272	-0.75655	-2.24308	-1.82017	-0.10837	0.973887	-0.57164	-2.03228	-1.04492	0.247855	-1.11468	2.56484	1.09183	-1.2643	-1.03389	-1.2614	-0.8911	1.36917	-0.4328	-2.24711	-1.87115	-0.37608	-2.30995	-1.67102	-2.24116	-1.00736	0.989631	-0.43879	0.049024	0.255967	-1.1842	-0.98461	-0.54852	-0.65924	-1.13197	-0.12843	-0.38686	0.900146	0.171365	1.03504	0.117023	0.251492
BIOCARTA_CSK_PATHWAY	-0.25497	2.76766	-2.27387	-0.29306	-2.20831	0.332765	-0.40536	-1.49428	-2.24	1.00069	-1.81838	-1.62441	0.72575	0.382959	-2.14187	-0.69315	0.890045	1.00607	2.85577	-1.32959	-1.80703	-0.73061	-0.59586	1.2373	0.123489	0.495893	-2.58687	-1.75951	1.78043	-2.54569	-0.98251	-0.6094	-1.3872	0.511061	-1.20174	0.044672	-0.29805	-0.31497	-2.84166	1.85816	-0.28497	-1.42695	0.718962	1.88212	0.516756	1.11416	-0.56294	-0.30358	-0.41842
BIOCARTA_SRCRPTP_PATHWAY	-2.09133	0.749917	-0.75429	-1.84831	-1.45303	-1.67145	-0.68053	-0.76674	-2.33001	3.18639	0.696355	-0.98625	0.054732	0.624312	-0.03513	-1.54678	0.884083	-0.09317	1.2665	0.025126	-1.35004	-1.45029	-0.35223	0.891662	0.595195	0.70227	-2.12695	0.165273	0.103951	0.832476	-2.48771	-1.07094	-1.69842	0.607535	-1.33272	-1.27267	-1.12478	-1.13841	-1.0759	-1.07134	-0.08406	0.000498	1.13877	0.136453	0.083102	1.89619	0.491376	-0.35315	-0.33016
BIOCARTA_AMI_PATHWAY	-1.69785	-2.39852	-4.1323	-0.24916	0.534716	-1.62995	-1.20063	1.39469	-3.19239	7.33561	1.48433	-0.65993	3.99694	-1.27796	-0.36454	-3.96579	-3.56731	-0.85425	4.32675	-0.87048	-1.58793	3.54565	-2.41429	-1.35285	6.49308	-0.89607	-3.81489	2.27548	-3.36838	1.87513	-0.65751	-5.84386	0.673786	0.102752	-2.82419	-1.90622	-2.15044	-1.56193	0.223734	-0.87307	0.285296	-2.99019	0.83881	-3.18246	1.23621	4.49786	0.699815	-0.14659	1.23133
BIOCARTA_ARAP_PATHWAY	-0.05445	0.046206	1.87253	1.26214	2.15414	-0.21534	-0.12143	2.02414	-0.78278	1.29888	3.26632	-0.03796	-0.77751	0.752893	0.015913	-0.35418	-0.05931	0.391856	0.151489	-0.35042	0.681847	-0.81648	0.961795	0.024541	0.579335	-0.38681	-1.78625	0.833452	0.649608	-0.24303	-0.2621	-0.21663	1.14717	1.53801	-1.48399	0.944333	-0.11975	-0.48579	-2.68838	-0.4229	1.14555	0.452066	-0.3418	-0.34478	0.591017	1.71908	1.19307	-0.19589	0.426068
BIOCARTA_AGR_PATHWAY	-2.40521	0.287798	-0.92254	-2.30978	-1.58753	-2.17936	0.946256	-1.03878	-0.80645	1.76716	0.020006	-1.10309	-0.08945	-0.3385	-3.87162	-1.58494	-0.05696	-0.18012	3.56232	0.477118	-1.20182	1.05259	-1.51842	-1.48991	0.914854	-0.15825	0.17669	-0.12603	-1.45719	-1.24093	-1.03032	-2.98874	-1.85134	1.42758	-0.44507	-1.30643	-0.79725	-1.03808	-2.6724	1.23212	-1.7681	-2.58151	0.384556	-2.3805	4.42881	1.00077	1.52889	0.788952	-0.35829
BIOCARTA_AKAP95_PATHWAY	-1.72733	-0.43931	-0.11642	0.048823	0.263066	0.455404	0.96701	1.30306	1.23953	-1.81819	-2.2318	-0.67725	0.102234	1.16413	2.86015	-0.26834	0.878672	0.160969	-0.7838	-1.6753	0.455003	-0.83612	0.41173	0.981503	0.421539	0.185702	-0.74781	-1.30489	0.272324	0.425826	0.578731	-0.19512	-0.2299	-0.21899	-0.50216	0.043278	-0.00613	0.299678	-0.55717	-1.14355	-0.55117	1.12648	0.157782	1.80486	-2.24954	-0.3914	-0.14896	0.199068	-0.68991
BIOCARTA_AKT_PATHWAY	-1.6759	1.16079	-1.21208	1.33448	-0.16364	-0.49658	0.10649	0.996942	0.250768	4.26602	-0.17215	-2.99162	1.1586	-0.03506	-3.35071	0.127605	0.014279	-0.11737	2.43967	-0.91927	-1.74129	-0.30171	-0.595	1.16361	2.36469	-0.60592	1.24592	0.045305	-1.14952	1.31659	-0.25365	-0.46412	-0.91464	1.43338	0.012697	-1.29156	0.785909	-0.78662	-0.6671	0.50821	-0.87317	-0.30727	0.65182	-0.36756	-1.30441	0.238306	0.072258	0.434336	1.00475
BIOCARTA_ALK_PATHWAY	-0.16825	-0.51845	-1.47085	1.47688	0.661224	1.28735	0.177736	1.06588	-0.22522	1.51784	1.09342	0.748265	-0.17504	0.915299	2.8825	0.599085	-1.90656	1.15988	-1.64951	-0.4439	0.289174	1.19514	0.180988	1.22786	-0.06112	-0.37052	-0.04936	-1.49959	-0.13191	2.57305	1.31854	-0.43862	-0.26922	-0.23751	-0.39552	0.139057	-0.38427	-1.63971	-0.37329	-0.98573	1.26453	1.98914	-1.58981	-1.18831	-0.82602	0.939925	0.391688	0.188487	-0.69219
BIOCARTA_AT1R_PATHWAY	-1.5202	1.00544	0.981508	-3.95241	0.801476	-3.17801	0.338241	-0.22789	-1.53274	3.34433	0.174717	-0.74392	0.230567	-0.87494	-3.41714	-0.08999	1.34945	-0.40922	1.74117	-0.3333	-0.81488	-0.89126	-0.78669	-1.32476	2.77301	0.155545	-0.87896	-0.85972	0.045478	-0.26786	-0.84268	-1.67092	-1.13603	2.12487	-1.66485	-1.03988	-3.07616	-0.30247	-1.57374	0.13982	-1.19778	-3.01105	1.38823	-0.85386	2.3156	2.26481	1.77103	0.257016	0.957901
BIOCARTA_ACE2_PATHWAY	-1.25813	1.97166	-3.75244	-0.51983	-1.03305	1.05884	-0.36895	-1.0699	-0.62153	0.304722	0.824368	-0.13697	0.35932	1.19032	-1.47915	-2.36646	-2.32334	0.404893	1.60466	1.02391	-0.81282	-1.2477	-1.46842	-1.63499	0.888838	0.021245	-1.05195	0.686348	-0.28251	-2.18409	-1.79464	-4.03169	0.316837	1.83218	-1.9896	-0.62096	0.931496	-1.28026	0.153549	1.43491	-0.85782	-2.13235	0.143928	-1.78412	1.27166	0.444065	2.10806	-0.53192	0.724404
BIOCARTA_ASBCELL_PATHWAY	-0.50643	2.44667	-1.06723	0.232264	-0.1413	-0.56944	-0.64818	-1.277	-1.85475	0.723514	-1.22559	-1.03077	0.809503	-0.29317	-0.27765	-0.64813	0.064611	2.06386	1.30242	-1.81265	-1.20463	0.285391	1.6146	2.72851	-0.36525	1.45974	-2.11718	0.11613	0.982041	-0.332	0.551379	1.88925	-2.30942	-1.45132	-0.9874	-0.29753	-0.99188	-0.16106	-1.5848	2.1403	-0.15843	-0.80527	0.213135	1.8403	0.703477	2.29159	-0.70252	1.04723	1.06676
BIOCARTA_DNAFRAGMENT_PATHWAY	0.569834	0.138263	1.21271	0.036758	-0.66149	1.58682	-0.73943	1.31908	0.244521	0.582776	0.813439	-0.52769	1.09879	1.14181	2.50457	0.582177	0.005346	-0.1708	-1.55871	-1.80048	1.76524	-1.21415	0.309729	1.46603	-0.54577	0.133094	-0.12243	-0.96601	-1.12292	1.02557	-0.77597	0.541833	0.367766	-2.54699	0.146213	-1.32762	1.00717	-0.27642	1.02581	-2.22086	-0.15169	1.6535	-0.58879	1.31099	0.097393	-0.37402	-1.18778	-0.91976	0.910371
BIOCARTA_CHEMICAL_PATHWAY	-0.75281	2.02436	-0.83665	-1.69892	0.15147	-1.13608	-0.6899	-0.68911	-0.39036	0.921035	0.341791	1.08806	1.12058	-1.66847	0.499083	0.625536	-0.34458	-0.47204	1.10739	-2.16301	-1.08455	-1.72848	1.18564	1.03815	1.41326	0.721625	-2.12204	-0.05389	-1.33971	0.173486	0.076095	-0.12523	-1.13065	0.077506	-0.00705	-1.12752	-0.95854	-0.20917	1.02566	-1.39767	-1.00515	-0.26609	-0.70995	0.915185	-0.46696	0.571111	-1.47853	1.36482	1.77743
BIOCARTA_SPPA_PATHWAY	-1.91207	0.157827	-1.70722	-2.95228	-0.37083	-1.84772	0.137838	-0.83931	-2.47998	4.2416	-0.01326	0.199951	0.24678	-0.48737	-2.43554	-1.02301	-1.02768	-0.84503	2.22084	1.47541	-2.23511	0.171997	0.071975	-1.64287	2.20456	-0.37355	-0.94063	0.849835	-0.83028	-1.19116	-1.31443	-3.02576	-1.97884	1.14898	-0.29333	-1.06414	-1.84449	-1.42453	-1.61996	0.911783	-0.72166	-2.56351	0.090322	-2.28613	1.92069	2.55063	1.22062	-0.45769	0.381263
BIOCARTA_ATM_PATHWAY	0.386295	1.57369	-0.2318	3.25145	-4.6236	0.803448	-0.99126	-2.78051	1.33905	0.272291	0.159703	-0.74871	0.842878	0.699087	-1.34323	0.392073	1.14227	-0.94821	0.753683	-1.63315	-0.07387	-1.04668	-3.9371	-1.56731	-0.93695	0.422726	0.456969	-0.99038	0.74857	-0.07325	0.161311	-0.36575	0.559501	0.767104	0.775145	-1.30361	1.60632	0.474567	-1.88847	2.14262	0.839203	0.873343	1.82455	0.846146	-0.65694	-1.2104	-0.3997	1.16929	-1.53952
BIOCARTA_AGPCR_PATHWAY	-0.76968	1.69029	-1.85831	-1.90175	-2.48632	-0.44792	0.596704	-3.06277	-1.69335	0.259397	-1.53933	-0.63012	-1.0122	-0.59576	-2.27525	-0.11238	1.65881	-0.82311	2.35832	0.087652	-0.89191	-1.05543	-1.81111	-1.74003	0.858871	0.040341	-2.13614	-0.88649	0.698103	-2.92154	-2.35474	-2.39192	-1.1926	1.30916	0.268753	0.044035	1.35956	-0.52056	-2.38502	-1.04048	-0.61496	-1.38974	0.52692	-0.20632	2.21658	-0.04671	0.287781	0.299143	0.580836
BIOCARTA_BCELLSURVIVAL_PATHWAY	-0.63008	-0.27756	1.55078	-1.46315	0.524892	-0.00156	0.137823	1.41158	0.410867	-0.00573	0.292168	-0.07312	0.064279	-1.73658	0.759232	0.349582	0.290381	-0.14438	1.05083	-1.36593	-1.18806	-1.76443	0.850699	0.407856	0.721819	-0.70127	-1.79199	0.015221	-1.64484	0.829967	-1.22125	-0.51173	-0.94024	0.428134	1.09689	0.160762	0.062714	-0.01593	-0.94383	-1.36951	-0.51671	0.531706	-1.33342	1.44096	-0.84932	0.770547	-0.02945	0.467793	0.710224
BIOCARTA_BCR_PATHWAY	-1.40393	0.44343	-1.09388	-4.10346	-0.73814	-2.36501	-0.63309	-0.26526	-1.28829	3.80472	0.039544	1.18409	0.643718	-1.01209	-3.174	-1.40179	-0.0783	-0.88192	1.91261	0.39861	-1.7942	-2.24144	-0.75514	0.328863	3.82895	0.276545	-1.95729	-1.16715	-1.05028	-0.62437	-2.12767	-1.7775	-0.2387	2.77745	-0.3317	-1.63114	-2.91365	-0.53293	-1.40239	-0.82912	-0.76899	-1.21634	1.04184	-1.30747	1.53317	1.77829	1.04335	-0.05111	1.26082
BIOCARTA_BIOPEPTIDES_PATHWAY	-0.79249	-0.1676	-1.59446	-3.53527	-0.79556	-2.04752	-0.14998	-0.01605	-1.46051	4.81184	0.112937	0.275357	1.6709	-1.56909	-2.73831	-1.59975	0.866018	-1.03735	2.22778	-0.76917	-1.43427	-1.85029	-1.1435	-0.39706	3.54876	1.31823	-0.35676	-0.84192	-0.67348	-0.58103	-1.79067	-2.50921	-0.55291	2.30888	-2.84063	-1.34303	-2.85461	-0.87051	-1.46097	0.150809	-1.53201	-2.90598	1.153	-1.10313	1.31159	2.17239	0.850594	0.501719	1.11349
BIOCARTA_RANKL_PATHWAY	0.453146	-0.14555	-2.07772	0.467673	-0.22388	0.256472	-1.36519	0.164058	0.258964	3.53801	-1.30413	-1.5218	2.98366	-0.38097	-2.55122	0.234719	-0.18054	1.17779	1.36214	-1.82953	-0.7799	0.505408	0.403559	0.612425	0.40354	1.10913	0.828744	2.18411	0.639944	1.35333	-0.22945	-0.24725	-1.18633	0.309206	-0.38752	-1.68011	2.64191	-0.36312	-0.44814	1.2713	-1.31701	-0.49847	-0.46374	-0.43186	-1.01473	0.551174	-1.9666	0.28345	0.699914
BIOCARTA_CACAM_PATHWAY	0.132703	-1.09686	-0.28807	-3.45558	-1.25168	-0.03616	0.602806	0.636959	-1.01784	1.95691	0.05907	1.19104	2.07267	-2.22841	-0.65739	-0.36464	-0.57843	-1.19295	1.68802	-0.7746	-0.13337	-1.14577	-1.02276	0.149041	1.15892	0.252658	-1.42046	-1.72145	-2.24447	-0.20893	-0.53474	-2.11273	0.132133	1.10425	-0.282	0.164908	-1.02178	-0.7899	0.616529	-0.67253	-0.12568	-1.57752	0.769351	-0.15287	-2.19032	2.14597	1.42799	-0.13127	1.19151
BIOCARTA_CDMAC_PATHWAY	-1.46124	1.16789	-1.22306	-1.99625	-0.79146	-1.29244	-0.15565	-0.18426	-1.36403	3.95924	0.054799	-2.15146	1.05661	0.132884	-3.34669	-0.53284	0.500259	-0.48194	1.65746	0.698106	-1.43219	0.51194	-0.66775	-1.57468	0.578673	0.014457	0.211672	-0.05994	0.335266	0.205514	-0.59608	-2.23945	-2.34495	1.15277	-0.31075	-1.63032	-0.67796	-1.21867	-2.26327	2.03145	-0.59403	-2.11955	0.5321	-0.65869	2.06149	1.10866	0.85892	-0.44387	0.141834
BIOCARTA_CASPASE_PATHWAY	0.426599	0.378048	1.34308	-1.15469	0.257053	-0.33335	-2.11073	1.10636	-0.1384	1.06324	0.160664	0.278466	0.560798	-1.33696	0.286156	1.9087	1.80017	0.310351	0.002762	-1.02511	0.344695	-1.5415	1.47972	0.826264	0.165733	1.30699	-1.12949	-0.83988	-1.59536	1.41233	0.137009	-0.06536	0.618324	-0.85042	0.988633	0.661192	-1.68189	0.966971	-0.084	-1.72626	-1.31316	-0.53502	0.086608	2.55419	-0.5433	-0.90038	-1.37145	1.25976	2.1998
BIOCARTA_CBL_PATHWAY	-1.09459	0.754259	0.241806	-1.36801	-0.2151	-2.59183	-0.20741	0.607101	-2.1333	2.84592	0.232103	-1.36691	0.677956	-0.31716	-1.43139	-0.12176	1.21561	0.111259	1.2574	-0.03656	-0.89781	-0.7085	-0.90739	1.19298	2.60246	0.603453	-2.09423	-0.33261	0.061251	-0.83512	-1.38414	-0.74871	-1.44462	0.14564	0.194249	0.537367	-2.28363	0.59245	-2.36303	-1.08815	-0.34986	0.240589	0.053688	0.316266	0.391061	1.54128	0.091216	-1.70374	-0.12102
BIOCARTA_CCR3_PATHWAY	-1.94111	0.54056	-0.42429	-3.35567	-1.44329	-1.27353	0.514646	-1.30053	-2.05042	2.16733	-0.21345	-0.32805	-1.34797	-0.33838	-2.56485	-0.10796	0.388798	-1.6175	1.85696	1.59539	-2.06176	-0.05373	-0.88246	-2.18468	1.01469	-0.08213	-0.95379	-0.5229	-0.25772	-1.0981	-1.88473	-2.44795	-1.01152	1.73377	-0.45842	-0.99665	-1.26147	-1.77282	-1.18309	0.320151	-1.03994	-3.11919	0.830095	-0.97417	3.9758	0.539992	1.32312	0.549911	0.564009
BIOCARTA_CD40_PATHWAY	-0.48406	1.0284	-1.24679	1.38911	-0.53874	-0.21384	-0.89692	0.504329	-0.69293	4.00069	0.203123	-1.19661	2.27537	0.390303	-3.1739	-0.79307	0.351561	0.297743	2.33517	-0.71951	-0.50384	-0.25794	-0.91081	-0.61377	1.03843	-0.05743	1.09916	1.29111	0.184591	0.164882	-0.57535	-0.44948	-0.6062	1.29486	-1.26906	-1.68066	2.22247	-0.58036	-2.03487	1.49276	-0.47556	-0.18694	1.50168	-0.7565	-0.59796	0.521272	-0.00888	-1.02976	0.377099
BIOCARTA_MCM_PATHWAY	-0.59174	-1.08643	-2.72653	3.1806	-0.66018	1.94161	-1.31278	3.84761	0.443946	0.923242	1.41471	0.180038	1.6559	0.556339	3.35533	1.68647	0.0521	2.34556	-1.45453	-2.57725	-1.5358	0.999608	2.50501	3.26136	1.01197	-0.41243	0.081313	0.583954	-1.38514	6.73852	1.0491	0.655337	0.613621	-3.25677	-1.25966	0.109061	0.320361	-1.35035	4.25216	0.233327	0.033329	5.40208	-1.3144	-1.63653	-2.92321	0.7661	-2.55925	0.547201	0.595156
BIOCARTA_G1_PATHWAY	-1.4689	-0.02496	-1.45636	1.10327	-0.13419	1.19926	-0.15768	1.81707	1.74805	0.860981	1.86871	-0.48341	0.131944	1.29573	1.84577	0.023157	0.349885	0.715628	0.343228	-0.13752	-0.23106	-0.83946	1.33235	1.79102	0.768819	0.981016	-0.13673	-0.59809	-0.82543	3.85871	0.502328	-0.69485	0.023213	-1.27917	-0.63254	-1.17162	-0.09202	-1.34994	0.680505	-1.22049	0.651591	-0.05899	0.517992	1.04871	-1.97005	1.94539	-1.96094	-0.41795	-0.06213
BIOCARTA_G2_PATHWAY	-1.34225	0.643162	-1.39009	2.37689	-0.85691	-0.11266	-0.71992	-0.17176	0.320562	0.339978	-1.04102	-0.1099	0.533948	1.6345	-0.30323	1.47067	-0.07477	-0.97392	-0.17602	-1.66704	0.08082	0.562259	-1.16046	0.415599	1.08764	-0.18171	0.971849	-0.99419	-0.10012	0.172402	0.467385	-1.69864	1.18272	1.077	-0.1363	-0.1908	-1.03643	-0.86175	1.91872	0.171391	1.23486	0.575091	-0.69458	1.39362	-1.68702	-0.38474	-0.14654	1.01348	0.145479
BIOCARTA_CELL2CELL_PATHWAY	-0.632	-2.3395	0.117687	0.066044	-0.58139	-0.24996	0.298255	-0.25419	-0.09618	-0.34261	-1.07495	0.320859	0.331006	-0.15892	-0.72523	-0.73377	0.649768	-0.00023	1.02835	0.25463	-1.32534	0.028433	-0.61171	-0.47358	-0.43232	-0.37529	0.491962	-0.79115	0.173235	-2.95334	-0.34062	-2.1719	0.174354	1.86633	0.230314	0.308123	-0.32992	-1.30591	-1.02259	0.115278	-0.39076	0.119243	-0.09757	-0.29513	0.999252	-0.66001	0.50625	0.857435	-0.61036
BIOCARTA_CERAMIDE_PATHWAY	-1.05623	2.26637	-0.32347	-0.13113	0.596508	-0.74847	-0.85387	-0.82882	0.076377	4.04065	-0.99095	-0.10449	0.777939	-0.44851	-1.88499	-0.4972	-0.494	0.283501	1.98118	-0.33191	-0.60284	-0.53047	-0.66313	-1.17385	1.39149	-0.32018	1.43771	-0.00545	0.017024	0.926873	1.83082	-1.48032	0.02626	1.687	0.364579	0.709945	-0.8446	0.200124	-0.83962	1.35811	-1.10933	-1.96944	0.158753	-0.94869	1.73144	0.643843	-0.3863	-0.37073	0.550801
BIOCARTA_TID_PATHWAY	-0.29366	-0.45401	0.050968	2.40693	-0.91308	0.83943	-0.3232	-1.14398	2.1098	3.24168	-0.65467	-0.23914	0.405581	-0.10446	-1.77048	0.519149	0.980299	-0.61003	0.013471	1.45689	0.779004	-1.73425	-0.94931	-1.64787	0.172767	0.502899	2.0551	-0.11892	-0.53237	-0.53438	0.524215	0.1982	-0.98877	-0.68812	-0.65888	-1.20051	0.481515	-0.11255	-1.58495	0.819735	0.122155	-0.50448	1.12869	0.117024	0.598393	-0.76194	-0.25282	0.409942	-1.27096
BIOCARTA_CLASSIC_PATHWAY	-1.64151	-2.3663	-6.60621	-0.15267	0.340804	-1.93526	-1.35285	2.0791	-3.48228	7.4525	1.66422	-2.61774	4.24496	-1.39948	-0.11039	-6.04284	-5.00646	-0.35064	5.01973	-0.17652	-1.19943	3.37415	-3.12869	-3.28907	10.8829	1.0657	-4.37252	1.6539	-4.87424	0.927416	-1.04009	-7.4483	-1.16756	0.529554	-3.65683	-2.60761	-2.10135	-1.28274	1.12528	-2.04754	-2.58696	-4.01691	-0.22052	-3.63354	-0.42791	4.88394	0.942359	-2.11877	1.60764
BIOCARTA_COMP_PATHWAY	-1.69922	-2.65799	-6.84799	-0.66097	-0.00796	-2.23969	-1.47324	2.3195	-3.65588	7.24083	1.53415	-2.4724	4.45187	-1.43738	-0.75291	-6.02432	-5.09876	-0.59128	5.26184	-0.11856	-1.30783	3.35544	-3.43528	-3.79879	11.321	0.959541	-4.87678	1.76799	-5.27924	0.267736	-1.50749	-7.84519	-1.69474	0.531192	-3.54155	-2.42898	-2.33089	-1.43671	1.12384	-2.04721	-2.73638	-4.51628	0.012485	-3.72121	0.067227	5.02628	1.31338	-1.87028	2.14617
BIOCARTA_HDAC_PATHWAY	-0.63413	0.547846	0.367101	-1.76288	-0.68988	-1.03801	0.258308	0.580972	0.505871	2.73308	0.66564	-1.69265	0.761912	-2.46185	-2.64438	-0.42555	-0.84322	-0.66459	2.22485	-2.70303	-2.79437	-0.78545	-1.15941	0.031719	1.76952	-1.18473	-1.85935	-1.1384	-1.40009	0.531221	-1.73038	-3.00526	-1.10668	2.22037	0.476185	-0.03037	-0.87237	-1.42357	-0.68451	-0.61982	-1.29098	-1.31646	0.873301	-1.41126	1.27954	1.12461	0.400927	1.40261	3.07344
BIOCARTA_GCR_PATHWAY	-1.32091	1.29213	-1.35855	-1.02614	-0.55297	-0.27728	-1.04227	-0.20827	0.05326	3.55138	-0.699	-1.75713	1.86517	-0.52608	-2.81855	0.110128	-0.24442	-0.54436	1.33853	-1.13467	-2.93557	0.631957	-1.25881	0.93816	2.12778	-0.52754	-1.38938	0.657428	-0.80311	1.33196	-1.61891	-0.96197	-1.81011	0.844868	0.90549	-1.02186	1.66394	-0.89159	-0.71123	0.463287	-1.01316	-0.57704	-0.40918	-0.67465	0.04248	0.291147	-0.32325	0.385811	2.5951
BIOCARTA_CTCF_PATHWAY	-0.61376	1.37098	-0.07888	-0.6913	-1.48127	-0.25571	-0.77711	0.315925	-0.42492	3.09111	0.535099	0.010334	0.108097	-0.51813	0.662921	-0.34709	0.097524	-0.26561	1.64134	-1.44626	-1.3538	-0.91333	0.371988	1.34311	-0.31434	-0.91354	-2.80445	-1.24563	-1.39917	1.02076	-3.41206	-0.20229	-0.6871	0.875395	1.08738	-0.17399	0.099924	-1.50812	-1.17623	-0.21366	-0.26006	-0.66767	0.57375	-0.68401	-0.49029	0.443996	-1.96864	1.0393	0.004872
BIOCARTA_CTL_PATHWAY	-0.02496	2.19372	-3.15739	0.077428	-0.2754	0.374359	-2.26231	-0.2205	-2.5339	2.3566	1.24426	-0.72156	2.16646	-0.31246	-1.12808	-1.55214	0.544829	0.673306	1.64126	-1.46435	-2.19539	-0.43299	0.368612	3.28873	1.96049	0.231953	-2.40594	0.176911	1.37108	-0.01321	0.184823	0.766195	-1.13918	-1.1678	-1.93963	-0.08378	-0.10356	0.428114	-1.31921	1.54838	-0.41561	-0.01815	0.708309	-0.58789	0.692074	1.97023	-0.06158	0.047704	1.52748
BIOCARTA_CXCR4_PATHWAY	-1.49896	0.831399	-0.61073	-2.68479	-1.50488	-1.8366	-0.26955	-0.51164	-1.23592	4.21529	0.182131	-2.13291	0.614379	0.002487	-4.18088	-0.82269	0.778058	-0.00333	2.78514	0.149134	-1.06205	0.483979	-0.76936	-0.23271	1.88258	0.077381	-1.17049	0.190184	-0.30473	-0.2701	-1.54428	-1.85171	-1.14868	2.47294	-0.34736	-0.86742	-0.52347	-1.12108	-1.91929	0.704789	-1.06854	-2.05538	0.131315	-0.11129	2.50351	0.815734	0.247709	0.562976	0.66985
BIOCARTA_CELLCYCLE_PATHWAY	-0.84085	-1.42751	-0.79709	-0.45369	-0.60408	1.1492	0.380846	0.820921	1.68664	1.05751	1.30882	-0.46275	0.048431	0.47464	1.82565	-0.44442	-1.1125	-0.43858	-0.20704	1.05643	0.166066	-1.94142	1.35283	2.04412	0.528658	1.387	-0.74876	1.07721	-2.11506	2.4556	0.027387	-1.0712	-0.04272	-1.1514	-0.72204	-1.1158	0.346289	-0.49547	0.660025	-0.82975	0.829677	-0.83975	0.617208	1.29513	-0.25289	3.16982	-1.82538	0.456657	-0.29754
BIOCARTA_CFTR_PATHWAY	-0.20437	0.286369	-1.1715	-1.72373	-0.9792	0.636866	0.899192	-0.42754	-0.93517	-1.04223	-2.10408	-0.00678	1.24543	-1.13406	-1.62455	0.467589	2.06948	-0.38965	2.36726	0.896958	0.416455	-1.27868	-1.72345	0.271384	1.13061	-0.38465	-1.70147	-1.78473	0.462835	-2.89979	-1.42741	-0.78644	-0.18824	1.92075	-0.67358	0.372552	-0.21538	0.135163	-1.78185	-1.18771	-1.16294	-0.52587	0.421979	0.512589	1.352	-0.15567	0.356266	0.458288	0.385183
BIOCARTA_CYTOKINE_PATHWAY	-0.55122	1.6331	-0.91445	-0.46144	0.56857	-0.97372	-1.02898	0.254563	-1.21415	0.482867	1.28871	-1.33236	1.19089	-0.25783	-0.84029	0.503836	0.471612	1.50111	1.82028	-1.5698	-0.23968	-0.25312	0.060484	2.29437	0.169379	0.107695	-1.50225	-1.46871	1.55941	1.23943	0.822727	0.22412	-2.62876	0.000575	-0.85649	-0.2626	-1.04385	0.354844	-1.80552	0.325437	0.45645	1.42001	0.460412	0.675688	0.038943	1.75527	1.1805	0.723416	0.508316
BIOCARTA_INFLAM_PATHWAY	-0.39682	1.70228	-1.78092	0.201892	-1.00129	0.206601	-1.05103	-1.13657	-1.55399	0.546435	-1.36378	-0.91062	0.235304	-0.17256	-1.08036	-0.66357	-0.81593	1.51129	1.25826	-1.40219	-1.215	0.05346	0.498537	2.54515	-0.96605	1.66654	-1.88595	-0.83373	0.597862	-0.68615	0.415316	1.3291	-1.85584	-0.97899	-1.45368	-1.06952	-1.15844	-0.2939	-1.51882	2.6724	0.249231	-0.61334	0.171429	2.83082	-0.40456	2.8999	-0.42242	1.33191	0.986728
BIOCARTA_D4GDI_PATHWAY	0.237322	1.01552	0.208345	-0.33571	1.09799	-0.33092	-2.06219	0.518201	-1.01662	1.2281	0.016391	-0.49274	0.518184	-0.96869	0.868963	0.784094	0.730142	0.297486	0.892487	-1.6181	-0.50491	-1.48933	1.92795	0.40987	2.20154	0.757536	-0.88566	-0.762	-0.5189	0.46014	1.4286	1.47555	-0.44803	-0.82544	-0.33655	1.34462	-2.77464	0.920151	1.27282	-0.59874	-1.02737	1.31609	-0.1432	0.389158	-1.03119	0.707165	-1.77577	-0.3293	1.31599
BIOCARTA_DC_PATHWAY	-0.8791	3.24552	-1.64009	-0.88262	-1.18102	-0.92461	-0.97217	0.501143	1.19369	2.04853	-0.31859	-0.03636	1.91044	-0.16334	-1.76531	-1.58973	-1.04582	-0.2206	0.962958	-0.66891	-0.89331	1.4131	-0.38985	0.854345	1.90762	-0.18529	-0.88642	0.702821	0.808973	-1.05686	-1.00389	-1.01121	-0.75156	1.64151	-1.5217	-0.5954	0.795325	-0.25823	0.09272	0.591465	0.41293	0.840277	-0.45196	-1.12861	-0.21096	0.956135	-0.40659	-0.30558	0.866585
BIOCARTA_P35ALZHEIMERS_PATHWAY	-1.16895	0.074853	-1.56656	-1.78631	0.87344	-0.68852	1.15477	-0.46519	-0.35708	2.31365	-1.22243	-0.34489	-0.38526	-2.09198	-2.05555	0.020711	-0.49354	-1.07606	-0.09419	0.327592	1.10876	-1.15518	0.521807	0.29908	1.68438	1.45369	1.79664	0.086551	-1.06241	0.338151	1.41385	-0.49033	1.29315	1.76825	1.1633	-0.18443	-2.77863	0.759315	0.967827	-0.72532	-0.90321	-0.57509	-0.71119	0.909097	-2.73498	0.277759	0.70611	0.061041	-0.2486
BIOCARTA_RNA_PATHWAY	-1.18534	-0.64703	-1.76864	0.878179	1.94421	1.1224	0.330295	0.95707	-0.0124	1.93962	-0.39085	-1.95574	1.90274	-0.17984	0.337247	-1.00827	-0.25591	0.720368	-0.15175	-1.03601	-0.33257	0.144694	1.23212	2.53642	1.11409	-0.14401	1.29164	1.86468	0.441404	1.8992	1.67013	0.016926	-1.72724	-0.09873	-1.06084	-1.11295	1.66495	0.367406	0.295884	0.561847	-0.52829	0.155222	0.115857	0.753123	-2.06794	0.311268	-0.79179	0.668364	0.421325
BIOCARTA_SKP2E2F_PATHWAY	-1.67202	-1.30473	-1.2626	1.49646	-0.66296	1.85869	1.03363	0.356327	1.74613	-1.09501	0.706744	0.26104	0.601775	0.876556	1.54509	-0.18003	-1.44004	-0.13349	-0.61443	0.783093	-0.51559	-2.40577	1.17669	2.46726	1.04848	0.816386	1.08684	1.06569	-1.29542	2.67033	0.371566	-0.63477	-0.09923	-0.5458	-1.05008	-0.63862	0.139047	-0.04894	0.35304	-0.05538	0.668683	1.45305	0.169353	1.06962	-1.30333	-1.9102	-0.72802	0.541956	1.10471
BIOCARTA_CALCINEURIN_PATHWAY	-1.32921	0.019878	-0.84119	-2.86419	-0.47468	-0.7636	0.09181	-0.14973	-0.05596	2.04066	0.808681	-0.7868	0.641768	-1.04733	-1.82541	-1.36081	-0.62479	-0.65252	3.16994	-0.9225	-0.49989	-0.5821	-1.39317	-0.80048	0.854039	0.054822	-2.85157	-0.57814	-1.15131	-0.28584	-1.68468	-2.96159	-0.37446	2.13976	-0.32909	-0.51579	-0.46177	-1.16292	-1.1916	-0.98304	-1.0344	0.100434	1.40122	-1.51055	1.85821	1.70131	0.311513	1.51639	1.35132
BIOCARTA_EGF_PATHWAY	-0.81037	1.3725	-1.43288	-2.07269	-0.40042	-1.88161	-0.45164	-0.6026	-2.09907	4.74249	0.386072	-0.40234	0.784331	0.47836	-1.61217	-1.48076	0.911276	0.219976	1.33837	-0.54347	-1.95713	-1.3196	0.278575	1.54131	1.89275	1.20514	-0.70873	0.30115	1.08499	-0.35964	-1.17847	-0.82137	-0.77342	1.2403	-0.60827	-0.39534	-1.4691	-0.91943	-1.91583	0.212463	0.284069	-2.13128	0.57923	-1.28534	-0.27901	0.934636	-0.71079	-0.64746	1.14571
BIOCARTA_ETC_PATHWAY	1.70785	0.038692	4.73914	2.06028	0.816133	-0.09769	-0.0978	-1.83129	-0.03666	-0.21538	-0.51209	-1.18741	-0.62459	-2.15007	-2.429	-0.00275	-0.4338	0.191351	-2.06073	3.3068	0.632377	1.92183	-0.38673	-2.69848	0.691825	0.026209	-0.34894	0.465577	1.25009	-1.84468	-2.12683	1.1192	1.67378	0.779359	0.242753	1.98493	-0.04512	0.434631	-0.98703	2.00523	-0.63779	-1.57481	-0.24768	0.021281	-0.57323	-0.09009	-0.18973	-0.15638	-1.36018
BIOCARTA_NDKDYNAMIN_PATHWAY	-0.86873	-0.82547	0.445677	-2.60752	-0.61203	-0.92625	0.216328	-0.64801	0.465536	1.92165	-0.95787	-0.00505	-1.32284	-0.0886	-3.25867	-0.69358	1.52403	0.000942	0.969897	-1.04156	-0.66777	-0.43969	-0.60287	-1.46405	-1.37078	0.229363	-0.70151	-2.3935	-0.53733	-2.98034	-1.44077	-2.01311	-0.70054	2.43386	-0.67546	-1.00906	-1.15846	-1.28949	-0.00156	-0.97896	-0.18361	-0.18997	1.81989	-1.41642	1.25996	-0.58895	0.916501	1.14009	1.07386
BIOCARTA_EPHA4_PATHWAY	-1.13328	-0.17816	-1.04288	-0.90238	-0.11337	-0.1093	-0.17903	0.498669	-0.90244	1.96233	0.163124	-0.32158	0.694526	-1.55555	-0.42193	-0.43416	-0.89957	-0.80675	1.22668	1.67664	-1.39226	-1.28324	-0.30435	1.68049	3.09159	-0.28885	-1.44384	-0.86723	-1.86709	-0.1197	-0.11481	-1.11283	-0.76562	-0.27345	-0.69981	-0.79073	-1.30616	-0.79044	-0.12584	-0.97981	-0.48826	0.215393	0.286324	-0.22739	-0.21061	0.069388	0.578504	-0.12578	0.443643
BIOCARTA_EPO_PATHWAY	0.19248	-0.14882	-1.37498	-2.22669	-1.17518	-1.02004	0.410118	-0.67633	-1.33138	4.03353	-0.19301	0.312242	0.600879	-0.18782	-1.51099	-1.25817	1.69512	-0.32942	1.17432	0.436352	-0.94516	-2.49939	-0.621	0.21137	1.87921	0.726021	1.02598	0.062357	0.395308	-0.25051	-1.18561	-0.57021	0.455646	2.42045	-1.31002	-1.31681	-2.49645	-0.28405	-1.96039	0.305615	0.274471	-1.78883	0.495327	-0.59625	-0.78895	0.937266	0.046669	-0.79596	0.268021
BIOCARTA_ECM_PATHWAY	-2.16209	0.09019	-0.86898	-3.0117	-0.06591	-1.8742	0.66783	0.38671	-0.93852	4.01396	-0.24114	0.388951	0.222355	-0.90211	-2.97501	-1.54825	-0.55785	-1.10996	2.42426	0.487648	-2.37722	-0.62401	-1.01221	-0.29225	0.918425	-1.02502	-0.85387	-0.23388	-1.38897	-0.30066	-0.95601	-1.99499	-1.36903	2.03885	-0.64134	-1.13001	-2.69723	-1.33971	-1.02173	0.75427	-1.90078	-2.18284	0.729101	-2.55372	2.76573	0.737957	0.479173	-1.46799	-0.82668
BIOCARTA_ERK_PATHWAY	-1.39496	0.12456	0.461802	-2.46283	0.897869	-1.81123	0.565111	0.851582	-1.33538	3.18928	-1.08197	0.698439	0.097888	-0.84798	-1.90375	0.128472	1.50697	-0.08464	0.800372	-1.16194	-1.94642	-0.63072	0.006233	-0.63078	0.794027	-0.48065	0.007383	0.096355	-0.09419	-0.34345	-0.54192	-1.40884	-1.52848	1.15337	-1.06017	-0.69266	-3.22872	-0.7863	-2.16398	-0.56005	-1.23771	-1.8597	0.090654	0.110426	-0.55758	1.475	0.752455	0.107815	0.249329
BIOCARTA_EPONFKB_PATHWAY	-1.07418	0.881654	-0.2391	0.823703	-1.70259	0.421643	-1.94158	0.309993	0.261226	3.86136	-0.58373	-2.59923	3.27734	0.311484	-3.12151	-0.63737	-0.04933	1.51059	1.29405	-0.30338	-0.4831	1.38543	-0.73375	0.031016	-0.69429	0.733238	-0.72134	0.807965	0.073406	0.488842	-0.47776	-0.10258	-0.49045	0.525894	-0.0645	-1.38531	1.64137	0.214184	-1.8208	1.63373	-0.35243	-1.66422	1.02456	-0.44346	0.282594	0.299941	-0.77223	-0.18586	0.426069
BIOCARTA_EIF_PATHWAY	-1.29831	-2.01729	-1.55295	0.516584	2.64324	1.13964	2.89773	3.26527	0.261901	-1.1133	-0.01431	0.040413	1.22782	-0.32674	2.1151	-0.11001	-0.50018	0.571881	-0.50862	-1.12937	-1.61781	-1.96549	1.17538	5.57766	1.2628	-1.06085	1.83339	-0.27487	-0.96897	3.05958	2.80752	0.488364	-1.34394	-1.19892	-0.51122	-0.3934	-0.5652	0.372749	0.646651	-2.62954	0.491117	3.16191	-1.55104	1.55849	-3.66543	2.09839	-0.46553	1.61522	-0.39237
BIOCARTA_EXTRINSIC_PATHWAY	-1.43402	-3.45858	-3.23985	-0.64914	0.858134	-2.21389	-0.96145	2.13263	-2.90595	7.0444	1.21901	-0.23337	4.05983	-2.02653	-0.2761	-3.25986	-2.84653	-1.20124	3.9613	-1.30024	-1.13219	2.90919	-2.09615	-0.79049	6.20971	-1.10372	-4.06683	1.44851	-3.84493	2.60316	-0.00637	-4.67266	0.183595	-0.14216	-2.45572	-1.31228	-3.07217	-0.79147	1.19766	-1.91856	0.225786	-1.94749	0.977791	-2.58718	0.997692	4.83583	0.468174	0.083034	0.851265
BIOCARTA_FAS_PATHWAY	0.519344	-0.0864	1.40203	0.364802	0.362199	-0.26993	-0.94407	0.449841	-0.3022	2.26839	0.938554	-0.08514	-0.4734	-0.1503	0.771282	2.07958	1.35209	0.599834	-0.13131	-1.38448	0.111065	-1.16062	1.05126	0.465227	0.35925	-0.46981	-0.33482	0.195281	-1.09344	1.86652	0.698523	0.136559	0.862501	-0.57984	1.27953	-0.40784	-0.93724	0.654572	-0.06841	-0.67958	-0.36087	0.706521	1.02776	1.17691	0.333962	0.811975	-1.40402	1.75452	1.32817
BIOCARTA_FCER1_PATHWAY	-1.40344	0.754907	-1.0895	-2.98766	0.151445	-2.69392	-0.72102	0.117321	-0.68129	4.63482	-0.18077	-0.12685	0.252871	-0.73903	-3.63252	-0.75352	-1.39601	-0.10387	2.28063	-0.2079	-2.41644	-2.56043	0.474585	1.03334	2.61527	-0.65539	-1.71606	-0.66093	-1.08174	0.588137	-1.32946	-2.31586	-0.52607	1.98074	-0.0694	-1.32589	-4.03185	-0.82721	-1.64596	0.358442	-0.82571	-1.83184	0.820531	-1.88149	0.949531	2.02001	0.504361	0.430765	1.81892
BIOCARTA_FIBRINOLYSIS_PATHWAY	-2.04502	-2.80377	-3.31375	-0.84479	-0.07972	-1.67438	-1.32213	1.68299	-3.07743	6.0712	0.989812	-0.08821	4.11409	-1.61339	-0.43918	-4.28759	-3.37042	-1.08472	3.37256	-2.03415	-1.86288	3.40437	-3.10898	-1.77572	5.3561	-0.57943	-3.25863	1.24723	-3.29195	3.20429	-0.64795	-4.79686	-0.52127	0.213875	-2.53575	-0.97195	-2.28393	-1.18711	0.947735	-1.14909	0.750854	-2.31732	1.06295	-2.6052	1.0884	4.12902	1.19579	-0.03621	0.757099
BIOCARTA_FMLP_PATHWAY	-0.65215	-0.14099	-0.24742	-2.8042	0.05012	-0.96248	-0.09817	1.43522	0.48156	5.89614	-0.7049	-1.86147	1.70892	-0.77346	-4.14291	-1.07873	0.238132	-0.34534	2.30747	-1.5839	-2.06411	0.14216	-0.97211	-0.75522	2.7048	-0.65652	-0.02856	-1.48612	-0.20736	1.24459	-0.39896	-2.73243	-0.3904	0.918194	-0.55698	-1.10241	-1.26219	-0.65863	-2.18201	1.32837	-0.93381	-2.15413	0.620661	-1.01147	0.294312	2.01382	1.41597	0.218659	1.4068
BIOCARTA_FREE_PATHWAY	0.266061	0.576147	0.132523	-2.51155	-0.02851	-0.49768	0.434571	1.3254	1.18966	0.565146	-0.38888	-1.83423	1.78271	-2.88053	-2.18981	1.02797	1.19811	-0.84026	0.72033	1.02506	1.96364	-0.89765	-1.00755	-0.683	-0.74737	1.35683	-0.97578	-2.49056	-2.24866	-0.22614	0.081308	0.062102	-1.48443	-0.32296	0.929366	-0.75196	-1.31239	1.30314	-0.2622	-1.47062	-2.26316	-0.47911	1.68385	1.15193	1.3498	-0.0199	0.799936	0.989476	1.2079
BIOCARTA_GATA3_PATHWAY	0.28316	0.859918	-1.36344	-1.33879	-1.07765	0.75099	0.774305	-0.32682	0.135731	0.877588	-2.7303	-0.14491	0.767399	0.217327	-1.17885	-0.95105	0.392778	-0.18759	1.88241	0.094184	-0.9751	-0.03391	-1.47371	-0.26496	1.86219	-0.72557	-1.17325	-1.89512	0.433349	-1.80512	-1.34164	-2.02578	-0.22415	1.09089	0.054667	0.427096	0.88843	-0.92206	-1.66362	0.256844	-0.73625	-0.44472	-0.05353	-0.42129	-0.06108	-1.15481	0.09914	0.087606	-0.48412
BIOCARTA_SET_PATHWAY	0.307422	0.130942	1.0028	0.364697	-1.72414	0.071655	-0.14156	0.684061	-0.54099	2.69159	0.57238	0.506406	0.223703	-0.31832	0.221425	0.540886	0.422931	0.989203	-0.98682	-1.68792	-1.69444	-1.9115	0.463622	2.00289	-0.7679	-0.21922	0.630122	-2.07088	-1.24131	0.422782	-1.84912	0.831622	-2.39438	-1.146	2.20909	-1.85341	-0.59673	-0.34217	1.04544	-2.15169	-1.49845	0.53818	0.34656	0.330639	-0.39226	-0.43124	-0.36814	0.643977	1.89949
BIOCARTA_GH_PATHWAY	-0.60495	1.37146	-1.06356	-3.17059	-2.53734	-1.7096	-0.1656	-1.05251	-0.91324	5.52251	0.455303	-1.3242	0.206228	-0.67499	-2.39005	-0.81003	0.651346	-0.62636	0.677983	0.125952	-1.56701	-1.81562	-1.05958	-0.87049	1.62796	0.104755	0.082027	0.270882	-0.03245	-0.45811	-2.33009	-1.47752	-0.72555	1.61476	-1.55962	-1.13073	-1.75185	-0.64357	-2.53626	0.572535	0.056388	-1.91154	0.420116	0.351266	1.13892	1.04592	-0.17824	1.0592	0.505989
BIOCARTA_AHSP_PATHWAY	0.62076	-0.748	-0.43538	1.93575	1.81256	-0.83049	1.15292	2.28412	-0.26441	0.175039	-0.03828	0.924844	1.86536	-0.48103	1.88999	-2.58711	-0.65986	1.07949	3.06307	-0.5621	-1.54635	1.2922	1.75202	-0.22584	0.233163	-0.21323	-0.553	-1.07705	-2.25565	-1.43663	1.05572	-0.00489	-1.09355	-0.27956	-0.65073	0.483963	0.052195	-0.34138	2.42486	-0.18909	-0.92326	-0.47825	3.25461	0.830573	0.331505	-0.69566	-0.12006	-1.85328	2.53781
BIOCARTA_TCAPOPTOSIS_PATHWAY	-0.31598	1.83038	0.670103	0.116774	1.1713	-1.27848	0.363693	-0.60448	-1.01485	0.480387	-0.19411	-0.49754	1.06933	-0.26375	1.04695	-0.18416	1.26581	1.43742	0.476408	-1.15662	-0.36821	0.418707	2.09153	1.12653	0.733573	0.17149	-0.99993	1.38022	0.855441	0.395329	0.367672	1.39265	-1.37548	-1.12926	0.345587	0.997205	-0.07971	0.136671	-0.59702	-0.07224	-0.62687	-0.52738	0.126723	-0.81589	1.79059	-0.13193	-0.61941	-0.06976	0.452233
BIOCARTA_HIVNEF_PATHWAY	-0.20539	-0.37901	1.63462	-0.58595	-1.12344	-1.02424	-1.28444	1.73021	0.857836	3.65802	0.336083	1.86598	0.629623	-0.79091	0.072468	0.93646	0.425196	-0.29813	0.312391	-1.78363	-0.07028	-2.52555	0.774447	0.792017	2.425	-0.23842	-1.15684	0.426663	-2.63372	1.74872	0.165844	-1.42577	0.398823	-0.14795	0.741128	-1.49379	0.377893	-0.49467	-1.10287	-0.86737	-0.30049	-0.00728	0.688763	0.690422	0.231636	0.783754	-1.25993	2.18272	1.33806
BIOCARTA_SALMONELLA_PATHWAY	-1.57653	0.420722	0.202347	-0.78815	-0.30482	0.010791	0.830991	-0.2483	0.376205	-0.74335	-0.26461	-2.19678	-0.02275	-1.22358	-3.08257	0.131813	1.7826	-0.79964	0.432669	1.14678	0.159499	-0.46174	-0.76747	-0.40436	0.689183	0.979408	1.02122	-1.15798	-0.49746	-0.8001	-0.65518	0.542831	0.997613	0.661726	-0.59585	0.167423	-0.8878	-0.54818	1.16418	-1.8969	-0.45232	-0.04843	0.707845	0.074034	2.06927	-1.13553	1.52368	0.563737	1.25729
BIOCARTA_MPR_PATHWAY	-1.22761	1.39828	-0.50222	-1.0632	-0.59984	-0.40772	1.36876	-0.50537	0.339821	0.851167	-1.50945	-2.53701	-0.13387	-0.26527	-2.69592	0.758985	1.67524	-0.63215	1.0144	0.032466	0.155688	-0.68918	0.174408	-0.8373	-0.3543	-0.74874	0.601443	-1.39755	0.626199	-1.7555	-0.87287	-1.69488	-1.02555	0.429577	-0.92403	0.433603	-0.25234	0.057	-2.40696	0.93337	-0.9535	-0.85032	-0.2457	1.48724	1.30462	-1.23975	0.066691	-0.36537	-0.80668
BIOCARTA_HCMV_PATHWAY	-1.5775	0.655581	0.040362	-0.68205	-0.19233	-0.8052	0.331826	1.70447	1.40984	5.37174	0.071274	-1.02912	0.964881	-0.32304	-2.64306	-1.07971	0.555345	-0.41294	1.40058	-1.85808	-1.41804	-0.07217	0.396681	0.20776	0.914317	-0.38086	-0.69854	-0.78558	-0.35801	2.99153	0.05141	-1.41616	-1.03554	0.38749	0.305877	-1.71178	-0.01471	-0.77052	-2.77848	2.62719	-0.76489	-0.86794	0.692879	-0.10717	0.022551	0.094434	-0.32581	-0.1574	0.341043
BIOCARTA_P53HYPOXIA_PATHWAY	-0.90288	-0.48945	-0.14946	-0.49424	0.034803	0.908669	-1.04933	-1.07718	1.31654	1.31782	-0.14799	1.31647	-0.92169	-0.39958	-1.12507	0.94333	-0.66173	-0.28986	1.56248	1.83877	-0.61227	0.338095	-0.13084	-0.47809	0.750367	0.624405	0.749352	-0.30421	-1.95266	-0.15276	0.656741	-1.15021	0.89902	1.3124	2.52761	-0.11529	1.58837	-0.54967	0.235162	0.457327	-1.23464	-1.79074	-0.05122	-0.41214	0.306432	0.119821	-0.51671	-0.52725	-0.13334
BIOCARTA_HIF_PATHWAY	-1.26146	-1.27779	-2.23104	-0.68186	2.43472	-0.33368	0.246772	2.25817	-1.32551	2.25343	2.0891	-0.69531	1.05324	-1.12131	-0.74115	-0.07343	-0.88116	0.889975	0.52721	-1.43306	-0.77361	1.00442	0.306839	0.807284	2.40317	0.097356	0.339821	2.04889	-1.89082	2.41718	2.60299	-1.46165	0.293352	2.09272	0.39798	0.243931	1.16131	-1.27121	0.939648	-1.25521	1.15892	-0.2713	-1.45227	-0.42202	-1.96271	1.41808	-1.11042	-1.43465	2.56908
BIOCARTA_IGF1_PATHWAY	-1.38929	0.201275	-0.00309	-1.98814	0.221347	-2.10396	0.399145	-0.13966	-0.58451	3.21167	-0.01019	1.45997	-0.02942	0.584092	-0.79483	-1.02903	-0.10678	-0.52414	0.467274	0.742271	-0.89909	-1.67915	-0.0018	0.480701	0.683341	0.509026	0.433424	0.340606	-0.53331	0.539723	-1.184	-0.73478	-0.95029	1.96395	0.39581	-0.84566	-1.34234	0.293013	-0.93358	-0.09681	-0.4788	-1.59985	0.702791	-0.54114	-1.1482	0.325685	-0.32262	-1.00607	0.292097
BIOCARTA_IL17_PATHWAY	-0.45066	0.526166	-0.05989	-2.15311	-0.75766	0.556807	0.527559	0.110328	-1.20414	-1.70653	0.503783	0.50239	1.47324	-0.33904	-0.28323	-1.86003	0.075409	-0.17161	0.988066	-0.21339	-0.35296	-1.77627	-0.46458	-0.25527	-1.42748	-0.29715	0.770297	-1.32979	-0.4227	-1.6926	-1.41345	-1.51114	-0.40877	1.20991	-0.63201	-0.36689	-1.12048	-0.77159	0.02517	-0.38092	-0.03203	-0.47851	0.791288	0.185636	2.11272	1.16525	1.05223	0.824814	-0.14365
BIOCARTA_IL2_PATHWAY	-0.68659	0.429405	-0.56547	-1.59763	-0.25836	-1.62935	-0.22939	-0.19214	-1.39445	4.95271	-0.37151	1.85749	0.085666	-0.00875	-1.7067	-0.83668	1.45908	-0.20723	0.328754	0.434903	-1.02419	-2.08243	-0.02393	-0.07098	1.401	0.877306	0.215584	-0.5987	0.451052	-0.42558	-0.66414	-0.79682	0.167884	1.021	-0.17701	-0.54552	-2.88111	-0.39454	-1.43244	0.140137	-0.1475	-1.381	0.145843	-1.01683	-0.19579	0.163709	-0.30539	-1.85778	0.07489
BIOCARTA_IL3_PATHWAY	-0.0583	0.322412	-0.68353	-2.39505	-0.68015	-2.11895	-0.29744	-0.53556	-1.52271	4.99068	-0.31888	0.023503	0.408148	-0.24699	-2.25009	-1.17158	1.61667	0.17269	1.28025	0.27478	-1.60552	-2.13382	-0.4185	-0.1344	1.48831	0.226301	-0.21625	-0.14825	0.031432	0.076505	-1.1958	-0.90156	0.040329	1.732	-1.67044	-1.41184	-3.02635	-0.13109	-3.00656	0.269056	-0.45926	-1.8474	1.06949	-0.54764	0.116792	0.976705	0.413401	-0.74001	0.234306
BIOCARTA_IL4_PATHWAY	-1.48051	1.29351	0.410551	-1.35589	0.861993	-1.56869	-0.29244	-0.84777	-1.72783	1.27033	0.089821	2.71426	0.466075	-0.12934	-0.12934	0.04929	0.135869	-0.4825	1.62589	0.568847	-2.16815	-1.68472	0.157757	0.458157	-0.79571	0.444986	-1.6631	-0.70153	-1.17286	0.50011	-0.73281	0.00213	-0.05282	0.954268	-0.97372	-0.15243	-2.00808	-0.83264	-0.49029	-0.25965	-0.47605	-0.49011	-0.91281	-1.02248	1.37048	-0.07617	1.01171	-0.60641	1.87397
BIOCARTA_IL5_PATHWAY	-0.39682	1.70228	-1.78092	0.201892	-1.00129	0.206601	-1.05103	-1.13657	-1.55399	0.546435	-1.36378	-0.91062	0.235304	-0.17256	-1.08036	-0.66357	-0.81593	1.51129	1.25826	-1.40219	-1.215	0.05346	0.498537	2.54515	-0.96605	1.66654	-1.88595	-0.83373	0.597862	-0.68615	0.415316	1.3291	-1.85584	-0.97899	-1.45368	-1.06952	-1.15844	-0.2939	-1.51882	2.6724	0.249231	-0.61334	0.171429	2.83082	-0.40456	2.8999	-0.42242	1.33191	0.986728
BIOCARTA_IL6_PATHWAY	-1.44676	0.318104	-1.15274	-0.98627	1.51535	-1.53922	0.238179	0.657912	-1.83917	2.98279	0.610102	2.29687	0.547819	0.935469	-0.50936	-0.89318	0.473674	0.128763	0.355323	0.861359	-1.18451	-1.12056	0.876088	0.727883	-0.33468	0.825062	0.149623	-0.29504	0.383502	0.938014	0.083558	-1.05415	-0.68959	1.72676	-0.68939	-0.36647	-2.00894	-0.98396	-1.35844	-0.57648	-0.118	-1.3827	0.216325	-0.93533	-0.57198	0.128386	-0.55221	-1.18273	0.084413
BIOCARTA_IL10_PATHWAY	-0.20414	1.04783	-2.46975	0.978607	-0.41064	-0.62831	-1.21448	0.537207	-1.85757	2.68788	-0.97402	-0.00635	1.06152	-0.43918	-0.81162	-0.19244	0.230646	1.49931	2.32778	-1.67866	-2.26178	-0.8502	0.803537	2.25761	0.558981	1.16049	-2.4534	1.62061	0.323371	-1.52894	-1.13495	-0.51385	0.093328	-0.89855	-1.71766	0.502052	-0.65309	-0.51393	-0.60936	1.10777	0.233166	-0.56296	0.91766	-0.69005	0.115853	-0.30566	-1.38101	-0.47396	1.49946
BIOCARTA_IL12_PATHWAY	-0.22682	1.20979	0.721177	0.390053	0.905203	-1.81615	-0.16932	0.518656	-0.22515	1.44063	-0.37701	0.660353	0.794236	-0.96494	-0.75432	-0.63732	0.550589	0.360071	0.402173	-2.00385	0.269263	-0.2904	-0.39993	-0.10833	1.38583	-0.43939	-1.44298	-1.56107	1.10043	1.68129	-0.29425	-0.92307	-0.93616	0.72336	0.058013	-0.09615	-0.08121	-0.90997	-1.34833	-0.22659	-0.96258	0.651906	2.24721	-0.30022	1.88163	0.097414	0.225325	1.35321	0.075243
BIOCARTA_IL2RB_PATHWAY	-1.02852	1.57481	0.078005	-2.44324	-1.58599	-2.79347	-0.80769	-1.57498	0.313122	6.0127	-0.49682	1.54043	0.472182	-0.80182	-3.50098	-0.42388	1.48098	-0.30808	1.49966	-0.5952	-1.47853	-2.62822	0.556507	1.22705	0.473795	0.103275	-1.4027	-0.65527	-0.35845	-0.40536	-2.58965	-0.6391	-0.51474	0.576833	0.340429	-0.31399	-2.27351	-0.36135	-1.86599	0.899696	-1.05907	-2.45339	0.043294	-0.63263	0.6589	-0.09417	-0.19474	-0.33503	1.05954
BIOCARTA_IL22BP_PATHWAY	0.401543	1.02745	-2.39107	1.26039	-0.97711	0.364071	-1.39344	-0.24779	-0.47252	4.38195	-0.35215	-0.67041	0.625674	0.194639	-1.3524	-1.21218	1.59359	0.893927	0.711313	-1.79765	-1.88291	-1.17694	0.329056	1.11879	0.400909	1.45219	-0.91771	-0.23031	1.1215	-1.02926	-0.29047	-0.90015	0.902116	-0.61518	-1.09577	-0.13339	0.427168	-1.24537	-1.69148	0.785736	0.307644	-1.36687	-0.32978	-0.51268	-0.5749	-0.48485	-1.68333	-0.16525	1.19866
BIOCARTA_IL7_PATHWAY	-0.36778	1.0133	0.022471	-0.26435	-2.27612	-1.29035	-1.21192	-0.53611	0.029753	5.66557	-0.54596	-0.62671	0.567907	-0.13651	-1.68667	-0.6748	1.75386	0.241278	1.31134	-1.53877	-1.11317	-1.87017	-0.23091	1.00401	1.01666	0.758144	-2.12776	-0.62956	0.988966	-0.6796	-1.93518	-0.39341	0.046673	-0.13665	-0.41752	0.689713	-0.45706	-0.09609	-1.56674	0.143715	-0.6708	-0.47361	0.079777	0.949415	-0.29774	-0.17647	-1.98311	0.455273	1.69607
BIOCARTA_GSK3_PATHWAY	-1.13435	-0.9268	-1.12083	-0.19725	-0.31651	-0.95698	0.363094	0.259432	0.769548	5.40056	-1.82907	-2.23066	0.901147	-0.3972	-1.476	-1.20206	-0.60176	-0.41489	1.01835	-1.28	-0.78845	0.287899	0.177185	0.596701	3.18406	0.581785	0.106314	0.674005	-1.21641	0.785437	-0.00996	-1.29991	-1.05553	0.655409	0.622482	-0.64921	-0.02897	0.093855	0.146652	0.294992	-1.45112	0.475954	-0.94438	-0.12643	-1.72684	-0.25679	-0.73872	1.0571	0.517715
BIOCARTA_DEATH_PATHWAY	0.09418	0.646486	0.623475	-1.38109	1.11999	-0.65038	-1.90877	1.62319	0.298265	2.92443	-1.17075	0.817621	0.936734	-0.86825	-0.78002	0.461975	0.834457	0.158746	1.26926	-0.82596	0.312437	-1.89532	0.434405	-0.37733	2.88553	0.206922	0.016878	0.261933	-1.23648	0.544481	0.479425	-0.71079	0.439655	1.039	-0.4264	0.585352	-0.72386	-0.03749	0.270682	-1.42986	-1.47022	-0.62087	-0.09356	1.73794	-0.4061	0.293708	-0.3753	1.17101	2.9475
BIOCARTA_RACCYCD_PATHWAY	-1.8441	0.493031	-0.7273	-0.17453	-1.62974	0.495815	0.09298	-0.09707	1.45065	4.50056	0.582716	-1.53323	-0.33567	-0.04131	-3.19029	-0.19351	0.230547	-0.70258	1.42345	0.329841	-0.40351	-1.6586	0.178584	0.530576	0.929597	0.420206	1.4834	0.358294	-1.26668	1.43854	-1.06463	-0.45805	-0.2258	0.692926	-0.62059	-2.02954	1.21767	-0.50527	-0.88525	1.69354	-0.31831	-2.04795	0.49906	0.47731	1.24604	1.07765	-0.51469	0.391117	0.86055
BIOCARTA_GLEEVEC_PATHWAY	-0.79574	1.41471	-0.31977	-2.77386	-0.65884	-1.97064	-0.21704	-1.16852	-0.42363	4.88298	0.563958	-0.81899	0.440226	-1.14064	-2.89006	-1.42969	1.11261	0.731996	1.65766	-0.41262	-2.24706	-1.64403	0.067083	1.76919	1.4752	0.074056	-0.39278	-0.74539	-0.43984	0.661507	-1.36428	-0.65979	-0.36707	1.05446	0.307042	-1.03515	-2.5768	-0.55159	-1.92008	0.452587	-1.2084	-1.4401	0.726394	-0.62844	0.523517	0.587535	0.374723	-0.07826	2.20113
BIOCARTA_INSULIN_PATHWAY	-1.39035	0.008765	0.258278	-2.44295	-0.36496	-2.02195	0.320998	-0.07288	-0.10622	2.76507	0.741992	0.927822	0.044385	0.145557	-0.7234	-0.95238	-0.30723	-0.8673	0.292825	0.286558	-0.99889	-1.69704	-0.29029	-0.02948	1.17921	0.64234	0.182599	0.636745	-0.80471	0.052532	-1.24657	-0.96979	-1.70512	2.12538	0.124296	-0.7447	-1.01407	0.050525	-1.30666	0.055731	-0.40991	-1.9478	0.788946	-0.54272	-0.5108	0.29321	-0.34108	-0.4767	0.59752
BIOCARTA_INTEGRIN_PATHWAY	-2.72244	-0.48405	-2.20331	-5.38103	-0.88138	-3.62806	0.941953	-1.08301	-1.58452	2.70469	-2.00099	1.45122	0.000567	-2.09153	-5.45319	-2.07774	0.179607	-1.55055	3.81954	1.86885	-2.48123	-2.22172	-2.01332	-0.5741	0.735331	-0.05394	-0.15783	-1.76676	-1.5786	-2.59257	-1.81557	-3.68886	-1.21569	4.31651	-0.98016	-2.00656	-3.51696	-2.34525	-3.31623	-0.25986	-2.06093	-3.06695	1.56261	-1.80274	3.81584	1.1016	3.1764	1.18732	-0.0083
BIOCARTA_INTRINSIC_PATHWAY	-1.38472	-3.13719	-4.85296	-0.20342	0.565288	-2.03179	-1.02762	2.13696	-3.6301	7.34194	1.24183	-0.90966	4.25958	-1.14909	-0.4924	-4.94616	-3.86603	-0.65117	6.07138	-0.24046	-1.76588	3.31249	-3.30577	-2.37144	9.43259	-0.85965	-4.7654	2.04297	-4.10353	1.14288	-1.43898	-6.93644	0.004698	0.673984	-3.42402	-1.95329	-2.55878	-1.39156	0.613992	-1.86608	-1.37006	-3.2435	1.09341	-3.2529	1.57926	4.64861	1.15469	-0.7218	1.50146
BIOCARTA_KERATINOCYTE_PATHWAY	-1.73833	1.99988	-0.04643	-0.3314	-0.25633	-1.00018	-0.47956	1.01832	-0.88763	5.98794	-0.04464	-1.3679	1.82097	-0.44234	-1.3879	-1.41444	0.480268	0.276159	2.05816	-1.19448	-1.4509	-0.63222	0.274482	0.882797	4.09788	-1.13824	-0.40865	0.309479	-0.40911	2.6601	0.096874	-1.63077	-1.01867	1.54299	-0.87602	-0.79597	-0.75436	-1.7809	-1.45673	0.265162	-1.46835	-1.11478	2.04225	-1.53949	1.76363	0.829552	0.201631	-0.08022	0.603572
BIOCARTA_TCRA_PATHWAY	-0.36105	2.11038	-1.83987	0.063925	-1.8007	0.153695	-1.6455	-1.19405	-2.00132	1.91246	-0.72479	-1.25649	0.841501	-0.14141	-1.25539	-0.71555	-0.21763	1.47427	2.01596	-1.94722	-1.79312	-0.03533	0.578787	2.99812	0.3383	1.23609	-3.06683	-1.0129	0.896811	-0.47644	-0.08909	1.16527	-1.6671	-0.84374	-1.79966	-0.92415	-1.167	-0.03084	-1.95141	2.84638	0.279424	-0.74564	0.638462	2.20757	-0.46742	2.63553	-0.6808	0.900026	0.961138
BIOCARTA_LECTIN_PATHWAY	-1.60062	-2.68973	-4.96484	-0.01227	0.917597	-1.89492	-0.99612	2.3283	-3.18545	5.59208	0.464588	-1.53924	3.81985	-1.61318	-0.38865	-5.12802	-4.00562	-1.05694	4.46182	-0.31407	-0.34053	2.19606	-2.75177	-2.93704	8.05601	0.767413	-3.27021	0.381649	-4.7981	1.1868	-1.05887	-5.90744	-0.70772	0.48803	-3.15375	-2.06507	-1.78569	-0.58479	0.899062	-2.00349	-2.021	-3.0991	0.167228	-2.42238	-0.1096	4.23619	0.368089	-0.90002	1.42951
BIOCARTA_PYK2_PATHWAY	-1.42201	-0.32035	1.11736	-5.18043	-0.03976	-2.58183	0.339243	-0.44537	-0.29876	3.14278	-0.25759	0.860674	0.496841	-0.71147	-3.22842	-0.71037	1.22555	-0.68014	1.78987	0.345168	-0.67632	-0.95588	-0.57038	0.064637	2.70171	0.038075	-0.02987	-1.92709	-0.3476	0.148026	-1.19026	-1.70085	-0.27571	3.04338	-1.18718	-1.10614	-2.83496	-0.81336	-1.49118	0.210979	-0.92015	-1.80972	0.743018	-0.64358	1.50598	1.41348	1.61326	1.0209	1.00117
BIOCARTA_MAPK_PATHWAY	-2.03544	0.991291	-0.05805	-0.40532	-0.37695	-0.42314	-0.41	-0.31885	-0.28046	5.30051	-0.79518	-1.10987	0.154867	-0.49614	-2.72576	-1.61827	0.351446	0.403113	1.73471	-1.26303	-1.91555	-1.25239	-0.17113	0.333169	2.07546	-1.10376	-1.0018	-1.1044	-0.93561	2.54926	0.236419	-1.67746	-0.1527	1.49205	-1.27884	-1.51678	-0.76839	-1.01279	-1.84089	1.69	-1.26028	0.122844	1.75616	-1.18027	-0.59816	2.26373	0.007288	0.311016	0.602881
BIOCARTA_MCALPAIN_PATHWAY	-0.34683	1.15947	-2.98324	-1.88967	-0.06083	-0.92694	0.950764	-1.18481	-0.73353	0.483916	-3.25383	-0.95253	0.678136	-1.41412	-4.54488	0.025949	0.652611	-0.59765	2.57387	1.01549	-0.75072	-0.61577	-1.97498	-0.20213	2.24446	-0.02448	-1.26826	0.618655	0.326591	-3.82542	-1.24072	-2.94652	-0.60215	2.71119	-0.98723	-0.33046	-0.18114	-0.78183	-2.15138	-0.57669	-0.77274	-2.92808	0.808586	-0.30595	1.46197	-0.4355	1.69723	-0.18195	0.149888
BIOCARTA_PPARA_PATHWAY	-1.50095	1.12024	-0.12356	0.217575	-1.94815	-1.38139	0.595442	0.357446	0.712143	4.12662	-0.32316	-3.05485	0.304255	-0.79988	-1.15578	-1.31996	2.16304	-1.11168	1.83787	-0.55068	-0.9674	-1.59022	-2.11077	-1.55126	1.44962	-0.48329	-0.05695	-0.04232	-0.90317	-0.63997	-1.00022	-1.43021	-0.36766	1.21643	-0.04307	-0.57463	1.0187	-1.43459	-1.48851	-0.32012	-1.84518	0.636696	0.171283	0.793846	-0.09398	0.32211	-0.34936	-1.41407	-0.95871
BIOCARTA_ETS_PATHWAY	-0.30363	-0.64532	-1.41241	1.1904	-1.99532	2.13387	-0.74086	-0.93923	1.42464	-1.34315	-0.17541	-1.70184	0.657761	1.10643	2.52487	0.031807	0.220129	-0.86168	-1.92201	1.26826	-1.36628	-0.36693	-0.94091	1.64526	0.935739	-0.42271	0.716694	1.42257	-1.17715	2.11274	-0.27994	-0.99306	0.643986	-0.54115	1.22416	0.346364	1.36508	-1.08889	-0.77978	0.336209	0.551359	2.6056	-0.97546	-1.32607	-0.12183	1.60132	-0.18463	1.1397	-0.0114
BIOCARTA_MTOR_PATHWAY	-1.50171	-1.06571	0.310475	-0.15592	-0.15123	-0.58008	1.28415	1.17425	0.452592	1.68669	-0.17737	-1.38503	-0.219	0.653026	-0.04967	-1.15879	-0.48585	-0.25777	1.46966	-1.38882	-2.15462	-0.74242	0.061517	1.53289	1.62263	-1.76889	0.040285	-0.46556	-1.1335	1.43844	-1.95332	-0.74246	0.53981	0.47956	0.055069	0.038647	-0.00504	-0.02567	-0.21356	-0.66436	-1.28559	0.798769	-1.56183	0.436015	-1.45742	0.425027	-0.16326	1.0475	-0.44317
BIOCARTA_IGF1R_PATHWAY	-1.20968	1.77027	-1.05632	-1.79429	-0.13457	-1.78695	1.08316	-0.61944	-1.08597	2.33415	-1.58741	-0.90219	-0.07674	-0.50207	-3.89121	0.358531	0.822316	-0.41769	1.44711	-0.41162	-1.78895	-0.67004	-0.52209	-0.48651	-0.23648	-1.06208	0.315768	-1.47728	0.303808	-1.27649	-1.59713	-1.91221	-1.05237	2.09733	-0.41549	-0.13019	-2.36329	-0.54724	-1.77988	0.753176	-0.8649	-1.79365	-0.48461	0.306493	1.51186	-0.25481	0.290108	-0.27622	0.366316
BIOCARTA_PITX2_PATHWAY	-1.22313	-0.53189	-0.09139	3.14946	0.217751	0.564285	0.757801	-1.27589	1.26696	1.65812	1.47025	-0.50004	-1.64744	0.145543	2.85381	-1.2873	0.113084	0.021294	-0.51673	-1.72654	-0.22636	0.201679	1.71992	1.17157	0.907071	0.120038	2.32226	-0.28988	0.365225	1.98085	0.40304	0.533616	-0.33484	-1.16927	1.21161	-0.1944	-0.51158	-0.64757	0.906615	-1.94378	-0.93675	2.41157	-0.65102	0.954604	-2.33546	0.132707	-0.67141	0.250804	-0.65765
BIOCARTA_NGF_PATHWAY	-0.5852	-0.23592	-1.02272	-2.53637	-0.14836	-1.32125	0.808888	-0.21253	-1.3147	2.57585	0.183033	0.951446	0.254929	0.253906	-1.01261	-1.30597	0.554853	-0.40793	0.360558	0.713191	-0.77485	-1.63503	-0.16282	0.478313	-0.10116	0.356586	1.26503	-0.03537	0.009342	0.394492	-1.41139	0.003629	0.014789	2.47058	-0.42073	-0.71522	-2.54549	0.068449	-0.98149	-0.03054	-0.00913	-1.33718	0.345441	-0.05721	-1.06329	0.844015	-0.34018	-0.3596	0.096706
BIOCARTA_VIP_PATHWAY	-0.32486	0.710823	-0.90163	-2.10842	-0.6237	-0.10673	0.435367	0.052614	-0.06223	1.04054	-1.4152	-2.41386	1.30669	-1.15113	-3.52279	-0.42839	0.819959	-0.45345	2.56008	-0.76115	-0.48266	-0.42226	-1.75442	-1.42022	1.4195	-0.40914	-1.40484	-0.51382	0.229077	-2.2075	-1.86759	-2.2431	-0.32588	2.59237	-0.54351	0.025601	1.0509	-0.41679	-2.0212	0.009771	-1.64283	-1.29718	1.09492	-0.13335	0.887761	0.137552	0.80549	0.308923	1.39662
BIOCARTA_NFAT_PATHWAY	-1.23165	0.880182	-1.43041	-2.75627	-0.26915	-1.09952	1.16749	-0.02687	-0.18445	2.77468	-0.239	-0.88418	0.689048	-1.92343	-2.92348	-1.59982	0.043433	-0.14819	2.90791	-0.37605	-2.2711	-1.15308	-1.58018	-0.90803	2.42948	-0.99141	-1.62247	-1.84581	-1.26112	-1.00055	-1.83611	-3.43332	-0.68517	2.51051	0.407388	-0.27159	-1.73318	-0.66791	-0.74934	-0.45136	-2.06875	-1.01911	0.464011	-0.98354	1.39297	2.18369	0.962085	-0.34524	1.55874
BIOCARTA_NTHI_PATHWAY	-1.04868	1.12513	-1.04273	1.3482	0.66761	-0.85808	-1.33318	1.2676	-0.57193	6.0556	-0.14167	-1.07498	1.95401	0.414163	-1.47212	-1.17318	-0.63206	0.71036	1.83565	-1.42495	-1.11099	0.355174	-0.49758	0.793756	3.56883	-0.07205	-0.96836	-0.36434	-0.03929	2.21988	-0.14839	-1.6084	-1.41439	1.16277	-1.75319	-1.36474	1.25724	-2.13137	-1.73874	1.23434	-0.87566	-0.67771	1.1881	-2.11074	0.815783	-0.22007	0.173781	-0.56197	1.27151
BIOCARTA_NFKB_PATHWAY	-0.89477	0.670494	-3.14982	0.808968	-0.1239	-1.0249	-0.85452	0.264171	-1.35864	5.76753	0.078119	-0.28809	1.86094	-0.21182	-2.78466	-1.12645	-0.38862	0.383287	3.59364	-0.39791	-0.99936	-1.49864	-1.7218	-0.47606	3.88356	-0.49373	-0.54433	0.724587	-1.32991	0.499705	0.040518	-1.68256	-1.11631	2.74218	-1.55463	-1.45477	1.01789	-0.6633	-2.17818	0.938514	-0.29168	-0.91511	0.527642	-1.58347	0.332196	0.898813	-0.65461	-0.43876	1.43396
BIOCARTA_NOS1_PATHWAY	-0.46058	1.0998	-1.15101	-2.68842	-1.1666	-0.4474	0.724065	-1.29856	-0.80545	0.204227	-1.0246	-0.912	-0.0125	-1.256	-2.92	-0.45908	0.963714	-0.69232	2.55554	-0.35562	-1.02673	-1.29744	-1.81774	-1.68736	1.16744	-0.58376	-2.93556	-1.26754	0.17627	-3.04234	-2.58604	-2.78813	-1.08926	1.95234	-0.03541	0.290935	-0.48773	-0.30446	-2.41646	-1.10731	-1.08132	-0.3418	1.18312	-0.46153	1.71794	0.813887	0.919645	0.750596	0.704761
BIOCARTA_ARENRF2_PATHWAY	-1.15431	0.506714	-1.43839	-0.42033	-1.19474	-0.27535	-0.01212	-0.56034	-0.89458	2.91198	-0.52698	0.261381	-0.57246	-1.41932	-2.9732	-0.00081	0.057712	-0.13786	1.44877	0.326413	-1.82942	-0.62759	-0.7821	-0.7099	1.43192	-1.23689	0.392129	0.873975	-1.12078	-0.46583	-2.60264	-1.33464	-0.20043	0.524379	-0.74508	-0.30538	-0.61544	-0.94093	0.672708	-0.14809	0.335288	-0.118	0.501642	-1.24034	0.571203	1.22042	2.04193	0.393149	0.928058
BIOCARTA_P38MAPK_PATHWAY	-1.94975	0.099914	-0.89609	-1.94337	-0.60826	-0.02319	-0.71019	-0.30359	-2.06713	1.69931	-0.21655	2.17471	1.84585	-2.01661	-1.55351	-1.98641	-0.51142	-0.25147	2.33344	-0.622	-1.77589	-2.32762	0.069244	0.588778	1.28129	-1.31593	-3.07247	-1.07275	-2.36564	2.20231	-0.8726	-1.97362	-0.15067	2.24405	0.345305	-0.65599	-1.78151	-1.09084	-1.1253	-0.59483	-1.62305	-1.73669	1.43165	-3.06973	0.118058	3.28586	0.35679	0.664749	1.35451
BIOCARTA_P53_PATHWAY	-2.00349	0.126773	-1.45891	0.476159	-0.96596	0.881822	-0.733	0.588856	0.550839	1.13902	0.389213	0.386026	0.713994	1.46198	2.49559	-0.47835	-0.57565	0.247901	1.05122	-0.81115	0.484915	-0.67367	0.688964	0.420806	1.89402	1.50343	0.929874	0.670542	-0.52104	1.27795	1.08127	0.135118	-0.66732	-0.12542	-0.10288	-1.11016	-0.3225	0.207955	0.185817	-0.85539	-0.21871	-0.66519	-0.39742	-0.23631	-1.35294	0.654755	-1.72097	0.584578	0.30632
BIOCARTA_PDGF_PATHWAY	-0.84865	1.24925	-1.38439	-1.90636	-0.53289	-1.69141	-0.47268	-1.01052	-1.85983	4.57216	0.496118	-0.36735	0.549191	0.562769	-1.37095	-1.75465	0.847125	0.11888	1.22658	-0.14791	-1.83121	-1.70437	0.463382	1.42343	1.3931	1.33111	-0.57846	-0.05976	1.08522	-0.19015	-1.14505	-0.79803	-0.64638	1.50427	-0.38386	-0.52077	-1.31331	-0.74486	-1.95097	0.557541	0.241179	-1.84966	0.662391	-1.13193	-0.30217	0.716508	-0.8217	-0.59461	1.30331
BIOCARTA_CCR5_PATHWAY	-0.75509	0.488314	-0.61566	-3.99862	-1.98556	-0.99054	-0.06507	-1.16857	-2.07434	2.58708	0.526789	-0.03539	0.331864	-0.24182	-1.51583	-0.94632	0.740408	-0.94877	2.51446	-0.7021	-0.19524	-0.12897	-1.87636	-1.07119	3.2659	0.63218	-2.5805	-0.56474	-0.70188	-1.31988	-2.70615	-2.24955	-0.73811	2.5391	-0.7842	-0.87725	0.03214	-1.27201	-0.15647	-1.25621	-0.63732	-1.62765	1.02384	-0.77485	2.41254	1.89226	0.515287	1.56757	1.12963
BIOCARTA_PTDINS_PATHWAY	-2.27863	0.513706	-1.5945	-0.04383	0.080352	-1.09167	0.717548	-1.12801	0.481546	3.54454	0.847755	-2.13161	-0.46371	-0.29984	-1.53924	-1.29196	-1.25328	-0.50555	1.44001	1.16396	-1.56189	0.557609	0.117935	0.764059	4.01412	0.33707	0.505915	0.077661	-0.50683	-0.224	0.046972	-1.51505	0.263242	2.68824	0.022818	-1.04186	0.619348	-0.81267	2.39509	-1.07941	0.17878	-1.31588	-1.35343	0.457701	0.794194	-1.63818	0.282022	-0.42786	1.23233
BIOCARTA_PLCE_PATHWAY	0.080484	1.90792	-0.85852	-1.22112	-1.49229	0.447973	0.652008	-1.32977	-1.26797	-0.72768	-1.83219	-1.12702	0.060507	0.299555	-1.67385	-0.4719	0.924199	-0.16194	1.76764	-0.21916	-0.29706	-0.35312	-1.05469	-0.77342	0.908576	-0.16381	-1.65054	-1.37168	1.15145	-4.14417	-1.38649	-1.73467	-0.6052	1.33791	0.009211	0.80532	0.610719	-0.76759	-2.02257	0.290924	-0.5818	-0.47013	0.451844	0.245989	1.00081	-2.67621	0.14851	-0.1829	-1.05477
BIOCARTA_EDG1_PATHWAY	-1.79659	0.98365	-1.51642	-2.56729	-1.72307	-0.84291	0.526227	-2.18732	-1.20318	2.44967	0.299092	-1.93955	-0.71194	-0.60415	-2.71188	-0.60443	0.498865	-1.32495	2.68776	1.08043	-1.51931	-0.93848	-1.43314	-1.17403	1.24533	-0.14756	-1.57209	-0.19175	-0.07617	-1.96608	-2.11952	-1.93252	-1.49505	2.03294	0.026977	-1.36816	-0.29145	-1.77379	-0.86123	1.18478	-0.40138	-3.02004	-0.12527	-0.78554	2.49391	0.015366	0.890863	0.423319	0.996366
BIOCARTA_CDK5_PATHWAY	-0.73387	-0.45424	0.577706	-2.55948	0.043023	-1.23674	1.31718	-0.41941	0.390314	1.77561	-0.04075	-0.21048	-0.66348	-0.478	-3.26955	0.687775	1.02715	-1.27251	-0.04493	-0.41091	-0.96428	-0.32149	0.520005	0.135206	-0.06215	0.241404	3.48791	-0.11701	0.491974	-0.67892	0.673495	-0.54625	0.137519	0.034529	-0.82472	-0.52418	-2.22999	-0.22623	-1.23282	3.10107	-0.49407	-1.37039	-0.68217	0.272147	0.574999	0.185213	1.03987	-0.69645	-1.06114
BIOCARTA_MYOSIN_PATHWAY	-0.83965	0.792919	-1.0297	-2.08497	-0.92642	-1.34962	-0.3512	-0.96511	-3.39406	3.31196	0.851537	-0.14901	1.35371	-0.08784	-1.76418	-0.73386	-0.40561	-1.1691	3.35307	0.504509	-2.32982	-0.18061	-0.77025	-1.12996	3.47985	-0.06861	-2.67087	1.27877	-0.02413	-0.81427	-2.40913	-3.59152	-0.82505	1.21141	-0.51879	-1.27898	0.00458	-2.79718	-3.20968	1.22161	-0.12455	-3.31733	0.55161	-3.6001	1.52147	1.19506	1.1902	-1.04763	-0.35957
BIOCARTA_PLATELETAPP_PATHWAY	-1.38818	-0.52311	-2.91246	0.016853	-0.07323	-0.33291	-0.72114	-0.61351	-2.20188	4.25004	1.05113	-0.50109	2.03939	-0.43181	-0.48058	-3.31478	-2.97614	-0.35135	2.36771	0.133172	-0.43335	3.02094	-1.75988	-1.73466	3.83172	-0.25091	-1.51949	1.74229	-1.29372	0.80448	-1.17155	-3.91103	1.69502	1.29964	-0.83449	-1.50227	-1.37535	-1.26606	-1.15676	-0.3282	-0.18995	-2.06497	-0.44964	-2.6384	0.718581	3.11017	0.503977	-0.47514	1.23645
BIOCARTA_PS1_PATHWAY	0.133099	-1.20679	-0.5587	2.94623	-1.13548	1.27336	0.733962	-0.09152	0.629282	0.1629	-0.59755	0.014982	-0.0436	0.797298	2.25331	-0.4059	-2.34769	-0.42	-2.78223	0.143119	0.499493	0.705967	0.03251	-0.86863	-0.54279	-0.0577	0.438922	-0.30463	1.03599	0.944272	1.12858	-0.47205	0.064257	-1.0639	0.399854	0.377869	0.116625	-0.25616	0.267043	-0.7197	0.404496	2.32714	-0.38911	-0.25237	-1.85013	0.272647	0.368069	-0.6193	-1.26622
BIOCARTA_AKAPCENTROSOME_PATHWAY	-1.12605	-0.6177	0.254483	-0.95444	-0.49838	0.631015	0.658637	0.432219	0.309783	0.997613	-0.91156	-0.79054	0.213542	-0.21008	0.59861	-1.34687	-0.00056	-1.19231	0.254725	-0.60203	0.667602	-0.87711	0.075158	-0.57967	1.06455	0.620319	-0.72498	-1.29814	-0.23767	-0.93242	-1.20023	-1.11844	0.535192	0.660904	-0.26703	0.353764	-0.56806	-0.06172	-0.94421	-0.72642	-1.25346	-0.37616	0.499074	0.511812	-1.24345	-1.7621	0.915814	0.617173	0.016332
BIOCARTA_PTEN_PATHWAY	-0.91309	0.684432	-0.44053	-2.90797	-0.83628	-2.51676	0.983434	-0.58843	0.307718	3.39582	-1.61415	0.261538	-0.54483	-0.43811	-3.69725	-1.27726	0.676238	-0.44236	1.59781	0.391678	-1.89191	-0.8512	-1.38974	-0.37275	-0.60878	-0.91748	-0.90294	-0.12243	-1.04436	-2.21402	-3.58164	-1.82731	0.214222	2.6775	-1.27558	-0.82946	-1.20255	-1.12514	-1.05242	0.166697	-1.09731	-2.32063	-0.66378	-1.47853	1.70743	-0.05413	1.47816	1.57012	-0.67466
BIOCARTA_RAB_PATHWAY	-1.0773	3.19616	1.94102	1.01375	1.5153	-1.49112	0.326125	0.039479	-0.86775	1.99419	2.90295	-1.14426	0.2052	0.806153	-0.57587	0.686874	-0.04105	-0.22695	-1.31816	-1.2106	0.000933	0.661576	0.98641	-1.3043	4.31611	-0.66968	0.736768	0.514763	0.609094	1.51805	0.242355	-1.02045	1.06313	-1.01991	-2.21574	0.755097	0.982159	0.158171	-0.2284	0.133473	1.16619	2.19632	-0.88352	1.13136	-0.42036	-0.98013	-0.60192	-1.2103	0.34902
BIOCARTA_RAC1_PATHWAY	-0.24783	1.87555	0.38267	-0.86257	-1.25422	-0.78065	0.346107	-0.353	-0.37257	3.7177	0.04457	-1.99934	-0.32313	-0.03682	-2.67042	-1.08863	-0.61602	-0.46479	0.650227	-1.76988	-1.59834	0.282417	0.524031	-0.15711	1.95864	-0.14705	-0.58173	-1.36921	0.123957	0.186646	-1.14754	-0.33364	1.13266	0.055617	-0.90765	-0.80589	-0.61357	0.029698	-0.39532	1.07312	-0.26607	-0.86991	-0.10793	-1.04913	-0.5882	-0.18364	-0.40993	0.689501	-0.52776
BIOCARTA_RAS_PATHWAY	-1.96799	1.04823	1.05695	-1.48773	-0.52836	-1.4595	0.285843	0.214321	-0.89616	4.5945	-0.13296	-1.86044	0.587704	-1.7997	-3.85595	-0.89223	0.996289	-1.15121	1.10422	-0.16222	-1.33965	-0.21622	0.933585	0.202281	1.77628	0.115179	-1.1325	-1.30313	-0.50719	0.128049	-1.03066	-0.05614	-0.87575	1.17209	-0.63359	-1.32237	-0.93934	-0.75708	-0.80761	0.835672	-2.15338	-0.41829	0.178595	0.026253	0.947054	0.599521	0.854759	-0.20419	1.63101
BIOCARTA_NKCELLS_PATHWAY	-0.378	1.99995	-0.53325	-0.59689	-0.90337	-1.80809	-1.33781	-0.72204	-0.20277	3.44789	-0.20585	-1.08233	-0.07945	0.095467	-3.33274	-0.36838	1.54279	-0.13863	1.09587	-0.61959	-0.76279	-1.10044	-0.70057	0.648671	3.52427	-0.0865	-1.51331	-1.63563	1.09958	-0.91183	-0.59678	0.026065	-1.23371	0.63283	-0.04416	-0.75757	-1.13911	0.858453	-1.64336	2.25272	-0.48595	-1.14699	0.379072	0.535668	1.27714	1.35742	0.175003	0.216169	0.417582
BIOCARTA_RB_PATHWAY	-2.12307	-1.02601	-1.18936	1.17174	-1.1286	0.263591	-0.5411	1.78196	1.27077	-0.08879	1.09246	-1.66427	0.641072	1.82522	1.84796	0.135653	-0.6364	-0.48858	0.634329	-0.94435	-0.09087	-0.89834	1.08898	1.77998	0.565439	1.05837	1.5576	-0.9809	-0.7678	2.55325	1.01981	-0.62596	-0.48	0.186269	-0.99256	-1.69912	-0.64576	-0.82973	-0.33214	-0.3995	0.348905	0.195056	0.443909	0.859283	-0.46103	1.88398	-0.78296	0.97044	0.735436
BIOCARTA_BAD_PATHWAY	-1.23938	3.08264	-0.37065	0.431679	-0.94968	-0.3299	1.27948	-1.67448	0.405005	1.85953	-2.34765	-1.58874	-0.92455	-0.84038	-3.39004	1.51705	0.356133	-0.62567	1.43638	-1.09573	-1.29505	-0.1784	-0.57323	-1.18946	-0.76997	-1.52894	0.680485	-0.93764	0.679743	-2.16754	-1.30226	-1.97823	-1.10676	1.03072	0.909553	0.882263	-0.09515	-0.49858	-1.15906	1.58189	-0.91244	-1.98195	-1.14679	0.563311	1.86343	-1.04841	-0.03522	0.233966	-0.23145
BIOCARTA_CK1_PATHWAY	0.34339	-0.03506	-0.31649	-3.31679	-0.3659	-0.32808	1.60283	-0.13964	-0.88643	-0.50203	-1.47424	-0.90051	-0.05277	-1.66863	-2.37812	0.308857	1.23097	-0.244	1.51031	0.080975	-0.19064	-1.68362	-1.55127	-1.80303	1.11655	0.661033	-0.62001	-0.47298	-0.28004	-3.71811	-0.75711	-1.23694	-0.29038	0.355298	0.235014	0.941548	-1.55128	0.138906	-1.40999	-0.68817	-1.67927	-0.64546	0.30721	-0.0733	0.261852	0.583983	1.65842	0.768481	-0.19089
BIOCARTA_EIF2_PATHWAY	-0.79812	-1.20323	-1.79079	1.67318	2.30626	2.14668	2.80798	0.421883	-1.03452	-1.12864	-0.55943	-0.12503	0.270199	-1.03388	2.00602	-0.37804	-0.87942	0.517052	-1.33014	-0.65734	-1.05302	-0.05802	0.82207	4.20388	0.624853	-0.70574	2.32679	-0.48006	-0.54721	1.94364	3.38451	0.104154	-2.62249	-1.06344	-0.42407	-0.77583	-0.5879	0.144801	2.37643	-1.69543	0.730288	2.22693	-0.92713	0.034103	-3.22952	0.114607	-1.20053	1.3521	-0.74992
BIOCARTA_EIF4_PATHWAY	-1.90425	-0.06503	-0.66712	-0.11131	-0.93494	-0.85678	1.31231	0.568531	0.339494	2.91406	0.11949	-1.20963	-0.48442	1.20327	-1.41613	-1.72879	-0.34069	-0.51947	1.67562	-1.0134	-2.55227	-0.33725	-0.04055	0.841369	1.13363	-2.23752	0.451316	-0.06909	-0.41408	1.30112	-2.46276	-2.02953	-0.47626	1.33815	-0.19583	-1.10346	1.06829	-1.11658	-1.45603	0.865354	-0.67422	-0.18458	-1.54482	-0.39295	0.55576	0.406096	-0.59883	1.41298	-0.78814
BIOCARTA_P27_PATHWAY	-1.93934	-1.86445	-0.83183	1.07079	-0.76779	0.201943	1.07415	0.053413	1.33686	0.763372	0.43637	1.04422	0.691925	0.354916	1.15564	0.168739	-1.14873	-1.11178	-0.56173	0.816123	-0.65307	-2.76201	0.514143	2.21586	0.901069	0.567452	-0.51107	-0.74381	-1.52777	1.97545	-0.31315	-1.35648	-1.06651	-0.55192	-1.01979	-1.53651	-1.35461	-0.13059	1.3744	-0.18317	0.520058	1.32788	1.06188	1.07343	-0.63423	0.077735	0.629766	1.44026	0.502519
BIOCARTA_PGC1A_PATHWAY	-0.14028	-0.36551	-0.05391	-1.27417	0.437226	-0.78765	0.265552	0.879305	0.277128	1.43542	-0.1812	-1.99588	1.1131	-2.30707	-2.35897	0.509726	-1.02823	-0.01541	2.61671	-1.51686	-1.67104	-0.66123	-0.92498	0.485267	0.747143	-0.86247	-0.26433	-1.38688	-1.45325	-0.02644	-0.27674	-2.99061	-0.48301	1.99074	0.021324	0.005755	-2.43161	-0.94418	0.176304	-1.61593	-1.0768	-0.29023	0.675179	-1.17062	0.070998	2.18177	1.20144	0.490051	2.99658
BIOCARTA_PML_PATHWAY	0.367383	0.100133	-2.305	-0.83393	-1.87422	0.622104	-1.60843	-0.36854	0.233827	1.19204	1.16574	-0.41888	2.11565	-0.06996	0.837111	0.104718	0.855937	0.613726	0.261917	-1.0386	0.302847	-1.2387	1.3307	3.23235	-0.69576	0.880744	-1.3017	-0.06409	-0.56232	0.104906	-0.08095	0.793837	-0.80466	-0.31733	0.163489	-0.14118	0.198361	-0.12339	0.274077	0.503861	0.169543	1.77085	2.18572	0.128276	-0.18123	0.434314	-0.17319	0.478901	-0.2545
BIOCARTA_DREAM_PATHWAY	-0.06437	0.722441	-0.80281	-1.19193	-1.59674	0.331367	1.78088	-0.90707	-0.92876	-0.97806	-2.05031	0.254851	-0.70685	-0.61895	-2.5324	-0.38823	1.27337	-0.78693	1.43846	0.529323	0.297821	-0.92904	-0.99061	-1.99276	-0.44789	-0.59073	-0.93606	-1.59543	0.37442	-3.0144	-1.55791	-1.84423	0.059782	1.67544	0.005035	0.659569	0.843508	-0.1943	-2.69505	0.746729	-0.65433	-1.37092	0.828483	0.077249	1.25753	-0.47794	0.682516	-0.35582	-1.17561
BIOCARTA_LEPTIN_PATHWAY	-0.76668	1.77403	1.64173	1.41616	1.01092	-0.72631	1.88814	-1.89611	1.54866	-0.36333	-1.35654	-3.6978	-1.63702	1.69104	0.129499	0.550784	0.419504	0.305675	-0.97165	-0.13281	0.81522	0.909398	-2.51395	-1.66165	0.463928	0.660826	-0.50324	-0.25439	1.87536	-0.47933	0.741183	-1.22967	2.42083	2.64764	0.384101	0.461328	1.34037	0.794839	1.38469	-0.14375	0.633491	-1.57013	-0.24227	0.246433	-2.22666	-2.84337	-0.39781	-1.51605	-1.02699
BIOCARTA_RHO_PATHWAY	-1.42934	-0.61258	-1.41519	-3.25153	-1.38211	-1.08279	-0.23657	0.14734	-2.05296	2.96441	-0.2078	1.01673	1.06011	-1.4228	-3.05616	-1.48372	-0.92505	-1.32156	2.96995	1.43388	-2.03622	-1.27711	-1.25311	-0.20599	1.94233	0.161148	-1.54018	0.657201	-1.90133	-1.58037	-1.45694	-2.47603	-0.68065	1.7405	-1.41477	-1.30465	-1.20808	-1.94292	-1.22621	-0.11648	-1.86919	-2.37581	1.12407	-3.54375	3.31823	1.27604	1.90721	-0.25711	-1.00567
BIOCARTA_AKAP13_PATHWAY	-0.74025	1.31461	0.316234	-2.20241	-1	-0.02579	0.758681	-1.54511	-0.81966	0.241407	-2.45964	0.164096	-1.14063	-0.85614	-1.98082	-0.88596	0.388422	-0.67851	1.67976	-0.02135	-0.39334	-0.65527	-1.72115	-1.32935	0.438732	0.126193	-2.42505	-1.15916	0.485281	-3.41305	-1.4229	-2.26501	-0.4517	2.31496	0.036625	0.723786	-0.05249	-0.48351	-0.66693	-0.56796	-0.6517	-1.04715	0.671974	-0.8558	2.09702	-0.25963	0.481035	0.127171	-0.27587
BIOCARTA_ATRBRCA_PATHWAY	0.680367	1.33542	0.282982	3.54199	-5.19634	1.02851	-0.54596	-4.24175	1.37844	-2.16365	0.963844	1.10874	-0.95757	1.14928	0.421611	0.718517	0.793331	-1.28929	0.329047	-1.61147	0.468171	-2.21593	-3.95857	-0.9701	-1.5859	0.5685	0.607298	-1.68116	0.711608	-1.15649	-0.18518	0.381967	1.85849	1.04856	1.09546	-0.57605	0.617046	0.867445	-1.50209	1.73314	1.62928	1.29418	1.39132	0.807407	-0.82521	-2.36744	0.124355	2.0026	-2.39102
BIOCARTA_CARDIACEGF_PATHWAY	-0.61105	0.625544	-1.98454	-1.99306	-1.48703	-0.54805	-0.35056	0.236539	-1.18366	3.22945	0.262253	-1.86031	2.1143	-1.08979	-2.15685	-0.77897	0.6405	-0.80317	2.03411	-0.77653	-0.46987	-0.79149	-2.23395	-0.86099	3.08513	0.724244	-1.39093	0.621116	-0.46245	-0.378	-1.43114	-1.04051	-1.34071	0.904084	-1.0123	-1.31475	0.785025	-0.85733	-0.88455	-0.4717	-0.77995	-1.34067	1.77545	-0.65041	1.88487	2.07519	0.161554	0.982978	0.605746
BIOCARTA_HER2_PATHWAY	-0.78052	1.30774	-0.90885	-2.32942	0.450065	-2.31941	-0.46361	1.43788	-0.1925	3.6354	-1.05578	0.310675	-0.05286	-0.56649	-1.70921	-0.22868	1.07179	0.122654	0.373696	-1.32017	-1.33802	-0.75628	0.102862	-0.03935	0.286839	0.263948	0.663908	0.576651	-0.5445	-0.32431	-0.77702	-1.48964	-1.02048	1.70587	-0.46114	-0.42874	-2.3806	-0.86173	-1.69342	-0.95544	-1.00263	-2.8578	0.133511	-0.44242	1.49852	0.56894	0.568172	1.1209	-0.28891
BIOCARTA_ERK5_PATHWAY	-1.01132	0.571956	-0.44098	-2.3267	-0.89564	-1.20074	1.01722	-0.30414	-0.3581	1.40702	-0.50745	1.00971	-0.15162	-1.36827	-2.8942	-0.15141	0.648296	-1.22023	0.894184	0.122059	-0.72958	-1.79613	-0.15349	-0.78824	-0.43278	-0.65289	0.958928	-0.7294	-0.79147	0.136627	-2.31267	-0.83464	0.339615	2.12979	-0.39528	-0.34808	-1.49305	-0.05249	-0.79518	0.868183	-0.15054	-1.44895	-0.92942	0.346531	1.0966	0.357925	0.104313	0.953881	0.627201
BIOCARTA_MAL_PATHWAY	-1.33526	-0.20918	0.413507	-2.6906	0.023732	-1.21247	0.644006	1.06619	0.063544	3.49397	-0.17856	-0.29638	-0.32998	-1.42862	-2.63388	0.290332	0.522233	-1.47452	0.177842	0.605311	-0.9981	-0.42568	-0.1596	-0.1384	0.739895	0.256814	1.03653	-1.21433	-0.40791	-0.0633	0.782637	-0.64531	-0.27366	-0.18795	-0.83287	-1.07803	-2.6123	-0.53413	-0.84105	0.787458	-0.80728	-0.22154	0.71929	0.386493	2.80694	0.800159	1.13345	-0.55279	-0.72264
BIOCARTA_MEF2D_PATHWAY	-0.27146	0.994021	-1.29662	-1.97131	1.04913	-0.68935	-0.36763	-0.90569	0.435235	1.65064	0.235986	-1.96903	0.001163	-1.39262	-2.46968	0.367159	-0.02133	-0.2796	0.988015	-0.56079	-1.28979	-1.32755	-0.59323	0.285887	2.49797	0.423379	-1.6699	0.986851	-0.23304	-0.60139	-1.49395	-2.51753	-1.57255	1.63536	0.226565	-0.84045	-1.46793	-0.42221	-1.31949	-1.86107	-0.35821	0.344132	1.64674	-0.97572	0.554913	1.5809	0.993231	0.792709	1.74317
BIOCARTA_MITOCHONDRIA_PATHWAY	-0.7097	1.40963	2.3305	-0.78132	0.28259	-0.594	-0.18287	0.306023	1.36688	0.430248	-1.87921	2.29025	-0.63066	-1.13627	2.35742	0.992502	0.621951	-0.80474	-0.84304	-0.6784	2.35268	-2.42651	0.27202	-0.05855	0.026175	1.26604	-0.06255	-1.48202	-1.58157	-1.24116	0.69349	0.437466	0.519083	-0.94837	0.557176	0.804616	-1.47697	0.648577	2.15505	-1.82436	-1.77356	-0.66655	-2.082	1.87394	-0.2852	-1.29707	0.369303	-0.01324	1.03626
BIOCARTA_ACH_PATHWAY	-0.99429	0.999601	0.216372	0.595535	-1.16722	-1.09523	-0.12455	-0.09673	0.228626	2.68943	-0.0035	-1.85657	-0.10909	-0.34755	-2.25025	0.94092	0.279248	-0.35893	1.656	-1.72445	-1.41405	-0.09285	-0.29569	1.21191	2.14349	-0.50535	-1.33948	-1.02854	-0.17779	-0.02809	-0.95924	-0.84541	-1.51356	1.64544	0.584226	-0.39334	-1.06707	-0.63092	0.278097	0.676178	-0.25161	-0.83457	-0.93162	0.012237	1.28507	0.433979	-0.83105	0.731506	2.07701
BIOCARTA_PARKIN_PATHWAY	0.112213	-0.81067	-0.94859	0.477959	0.128553	0.428437	-0.2764	1.08806	-1.36986	-0.03286	0.76645	1.15323	1.08985	-0.62039	0.516331	-0.58874	-0.9471	-0.92006	1.74947	-0.99324	-0.64319	-1.04108	0.256389	0.201152	0.033042	-0.38689	-1.98077	-0.38158	-2.04479	1.64604	1.36684	-0.69098	-0.02245	-0.40322	0.108083	0.400653	-0.81372	0.878329	-0.09822	0.801054	-0.66383	2.26318	2.78839	-0.10172	-1.38047	0.521515	0.509626	-1.06468	-0.54541
BIOCARTA_CDC42RAC_PATHWAY	-1.22816	-0.03055	0.282347	-1.34162	-1.41603	-0.05955	0.520231	0.005667	0.79312	1.99195	-0.33959	-1.92319	-1.20526	-1.52144	-3.39161	0.240724	1.52997	-1.14125	0.067949	-0.11786	0.011748	-1.15062	-0.87521	-0.56603	0.55854	0.398126	0.651659	-1.78463	-1.19812	-0.16712	-1.54793	1.03614	1.22587	0.208176	-0.08848	-0.09469	-0.50402	0.692191	0.407555	-1.17614	-0.66771	-0.56084	0.732872	0.941922	1.3974	0.266619	0.280104	2.25672	1.3273
BIOCARTA_BARR_MAPK_PATHWAY	-0.55753	-0.92398	0.126674	-3.0789	-0.6409	-1.56065	1.05013	-0.05981	-0.70693	2.44685	-1.4834	0.358116	-1.81448	-0.50266	-3.22771	-0.5071	1.51082	-0.74307	1.16487	-0.51456	-1.07859	0.253119	-0.20626	-1.62267	0.62258	0.438489	1.42786	-1.68642	0.371271	-1.35177	0.03856	-2.15939	-1.88592	0.386772	-0.35605	-1.21631	-1.56382	-0.53012	-2.41162	1.3626	-0.36825	-2.95981	-0.46481	-0.38594	1.10743	0.98918	2.25973	-0.56078	0.999591
BIOCARTA_TOB1_PATHWAY	0.58605	1.32362	-0.58158	1.41415	1.48796	-0.12883	-1.55094	1.23975	-0.49105	-0.61849	0.984778	-0.18584	0.149917	0.676878	0.699063	0.577296	0.158373	1.15927	0.613507	-0.60178	-0.91366	0.780241	0.984778	1.09212	0.416631	-0.08188	-1.35307	-2.49354	0.599082	2.34332	-0.40052	0.56685	-0.60506	0.633305	-0.481	0.419317	-0.26632	-2.69142	-1.84949	0.093311	0.323714	-0.1925	-0.70912	-1.42351	1.06536	0.9613	-0.38709	-0.03154	1.27328
BIOCARTA_BARRESTIN_SRC_PATHWAY	-0.50122	-0.72596	-0.9092	-2.76809	-1.24081	-1.54583	0.433	0.483314	-1.00002	4.68953	-1.2033	-0.14319	-0.96768	-0.13439	-3.64369	-0.57409	0.94587	-0.6874	1.32986	-1.28558	-1.62044	0.636265	-0.56227	-1.32828	2.38682	0.24435	0.423285	-1.34567	0.188784	-0.8246	-0.42653	-1.83356	-2.06934	0.448711	-0.696	-1.38949	-1.40048	-0.78758	-2.16129	1.16551	-0.28484	-2.84941	-0.59752	-0.63351	0.72086	1.7152	2.08868	-0.85891	0.957428
BIOCARTA_IL1R_PATHWAY	-1.2286	0.188256	-2.04541	1.12597	0.184845	-0.58299	-0.34783	0.951801	-0.2418	6.25054	-0.4969	-0.84706	2.24661	0.117435	-1.99261	-1.61111	-0.42963	0.347146	2.08815	-1.06423	-1.01839	-0.2333	-1.08966	0.019881	3.69126	-0.25838	-0.97621	0.342721	-0.6655	2.01305	-0.04365	-2.07062	-1.24016	1.65476	-1.53578	-1.63272	1.07542	-1.28958	-1.56903	1.4261	-1.07793	-0.85518	0.76461	-1.93578	0.204428	-0.16022	0.172412	-0.29978	1.0596
BIOCARTA_MET_PATHWAY	-1.40431	-0.62458	1.06554	-4.99587	-2.03216	-2.57207	0.57998	0.226207	1.14944	3.46939	-0.51349	-0.86983	-0.64858	-1.05191	-2.42386	-0.98746	1.09587	-1.18107	1.03538	-0.02647	-0.50867	-1.80651	-0.64313	0.208795	2.79478	0.441486	-0.39864	-2.35502	-1.41281	-1.21579	-1.91334	-1.75975	-1.43695	1.66309	0.952572	-0.87703	-2.21716	-0.50291	-2.24793	-0.28753	-1.11367	-2.12562	1.39693	-0.38622	1.09139	1.68619	0.854483	1.97903	1.06444
BIOCARTA_GPCR_PATHWAY	-0.78804	0.603158	-0.70023	-3.16219	-1.11258	-0.71222	1.75392	-0.80122	-1.08366	0.60534	-0.66856	-1.13403	-0.5032	-1.44721	-3.33223	-0.67073	0.898763	-1.19985	2.30054	-0.23377	-0.86498	-0.98542	-1.96354	-2.23674	1.36228	-0.22207	-1.59294	-1.22121	-0.09204	-2.30411	-2.44248	-3.41325	-0.32086	2.81224	-0.93606	0.007203	-0.42629	-0.86202	-2.16943	-0.36541	-0.75145	-0.60227	1.01921	-0.8862	2.03852	0.832152	0.734574	-0.03013	0.766447
BIOCARTA_IGF1MTOR_PATHWAY	-1.07492	-0.77273	0.177274	0.598762	0.308237	0.440456	2.54775	0.457217	0.042734	0.890062	-0.03874	-1.39785	-0.61097	-1.02393	0.862279	-2.07624	-0.91334	-0.30874	0.357636	-0.75044	-1.82841	-0.26087	-0.63021	1.62929	0.063038	-1.80327	-0.5068	-1.16001	-2.05476	0.557629	-1.28754	-0.63948	-1.27206	0.033231	0.386029	-0.7755	0.050175	0.427342	0.618972	-1.67272	-0.84349	0.237192	-1.17551	0.437419	-1.32789	-1.27829	-0.18566	2.64411	-0.80421
BIOCARTA_SODD_PATHWAY	0.181317	1.05729	-1.3435	-0.34825	0.159546	-0.12958	-1.35197	0.116208	-0.61428	2.52306	0.102374	1.68653	0.491731	-0.09606	-0.45675	-0.5467	-0.83344	0.284331	2.15184	-0.72304	-0.42868	-1.37612	-1.29796	-0.88468	3.18245	-0.60086	0.659995	-0.35942	-0.62335	0.343707	1.43912	-1.47538	1.24185	1.80531	-0.49894	1.4589	-0.60732	-0.47115	0.603719	-1.66884	-0.1746	-0.26169	0.070322	-0.74336	0.899286	0.895211	-1.45473	0.64607	1.40324
BIOCARTA_SHH_PATHWAY	-0.20363	1.5132	-1.70455	-0.24585	-0.93301	0.723588	1.76168	-1.22584	-0.82934	-0.34787	-1.60912	-0.69	-0.34302	0.017797	-1.07622	-0.76452	0.995603	0.052054	1.39103	0.307028	0.226989	-0.32277	-0.96335	-1.20164	0.259688	-0.26405	-1.25329	-1.47703	0.922282	-2.71119	-0.36357	-1.69201	-0.24474	1.38067	0.518979	0.925664	0.560754	-0.34338	-1.8976	-0.4853	-0.77369	-0.90395	-0.19095	0.578641	-0.37919	-0.63011	-0.15015	-0.86796	-1.64343
BIOCARTA_PTC1_PATHWAY	-1.15992	-1.78121	-0.72118	1.06636	-0.16644	0.100873	-0.49214	0.745862	0.781458	0.191196	0.185778	-0.18817	0.7	2.07588	2.14574	-1.32236	-0.72315	-1.04618	-1.99232	-0.74827	-0.38529	-0.10932	0.860106	1.97522	1.63377	0.075545	-0.26506	0.089263	-0.79554	2.40306	-0.54525	-0.47554	1.66838	-1.78698	-1.19277	-1.74295	-0.12255	-0.87974	1.66275	0.757266	-0.35659	1.98275	-0.18466	0.910471	-1.85866	1.38896	0.982156	1.46585	-0.72294
BIOCARTA_SPRY_PATHWAY	-1.37639	0.243658	0.006729	-3.10473	0.498329	-2.84003	0.200769	0.325837	-0.48388	3.86381	-0.38841	0.536242	-0.12181	0.27291	-2.45227	-0.82152	0.200891	-0.50601	0.518308	-0.33158	-1.06335	-0.80119	0.512244	0.444254	1.14393	0.123804	0.455767	0.735468	-0.1877	-0.66748	-0.63401	-1.32269	-1.45631	1.53147	-0.72047	-0.74643	-2.49266	-0.04633	-1.35824	0.257918	-0.67484	-2.60685	0.446693	-1.08804	0.499621	1.18944	1.06402	-1.46738	0.226176
BIOCARTA_BARRESTIN_PATHWAY	-0.57341	0.070829	-0.75522	-1.31543	-1.41865	-0.3751	0.085941	-1.58096	-0.94717	2.03647	-1.41377	-0.71783	-1.96944	0.353264	-2.23393	-1.0866	1.01726	0.33232	1.22781	-0.249	-1.02496	1.01497	-1.11242	-1.98263	0.77761	0.747512	0.251291	-1.19321	0.06426	-2.52551	-0.52868	-2.29829	-2.22597	1.09774	0.047907	-1.0024	1.00616	-1.21392	0.023372	-0.15577	0.269489	-3.27995	-0.18269	-1.22577	0.1256	-0.74832	1.6135	-0.0001	1.60085
BIOCARTA_STATHMIN_PATHWAY	-0.15854	0.478585	-0.62186	-0.1655	-0.47006	0.43292	0.611693	0.559822	-0.01486	-1.19873	-0.22155	-0.24904	0.634339	-0.56184	-0.36102	0.226891	1.0149	0.364906	0.417734	0.418263	0.029847	-2.34027	0.245391	-0.51542	0.142891	-0.98813	-0.35897	-1.08629	-0.47105	-0.65062	-0.74191	-0.98481	-0.29377	-0.28734	-0.16159	0.772524	-0.46687	0.770166	-1.74162	-0.32972	-0.81808	0.242276	0.806811	1.76739	0.113118	0.723477	0.079092	-0.22755	-0.27407
BIOCARTA_HSP27_PATHWAY	-0.04707	-0.33149	0.064637	-2.47513	-0.62589	-1.67327	-0.03056	-0.4217	-0.85144	0.578347	-2.22799	-0.88637	0.911919	-1.15922	0.541738	-0.1173	0.846569	0.130278	1.3104	-0.81949	-0.43141	-1.56069	1.45031	1.05332	1.98298	-0.84797	-0.16037	-0.91864	-1.83957	0.58106	-1.36863	0.736284	-0.23243	0.01527	-0.5157	-1.53028	-1.43198	0.288667	0.605201	-0.91946	-1.30299	1.27648	-0.20877	-0.01228	-2.0054	1.61597	-0.67408	-0.20412	1.14671
BIOCARTA_TCR_PATHWAY	-1.31276	1.07856	-0.31629	-3.76386	-0.73635	-2.74432	-0.40882	-0.82257	-0.49457	3.67414	-0.43946	-1.88192	1.38454	-0.75288	-3.5581	-1.62493	0.565687	-0.5248	2.23948	-0.16697	-1.56984	-1.74121	-1.06637	-0.23278	2.78053	0.481346	-1.49219	-0.23111	-0.27814	-0.00348	-1.86339	-1.34902	-1.12468	2.68296	0.402802	-1.20359	-1.48094	0.11814	-2.39123	0.092146	-1.0937	-1.93534	1.6922	-1.20298	1.09193	1.38272	0.721594	0.180701	1.96675
BIOCARTA_TCYTOTOXIC_PATHWAY	-0.53461	0.986761	-3.36969	-0.72459	-2.97065	0.534587	-2.27495	-0.62314	-2.16605	3.56129	0.756535	-1.07423	1.69521	0.224344	-1.75464	-2.53896	-0.13071	0.53443	2.62036	-1.00367	-2.0713	0.638474	0.061484	3.11844	3.09645	0.15297	-2.7802	-0.68391	0.456208	-0.0978	-1.28235	-1.30377	-0.16795	0.915179	-1.41829	-0.99906	0.131484	-0.55825	-1.53085	1.57584	0.479516	-1.1727	1.06413	-0.85986	-0.90038	1.04959	-0.57758	-0.12459	1.11208
BIOCARTA_THELPER_PATHWAY	-0.53461	0.986761	-3.36969	-0.72459	-2.97065	0.534587	-2.27495	-0.62314	-2.16605	3.56129	0.756535	-1.07423	1.69521	0.224344	-1.75464	-2.53896	-0.13071	0.53443	2.62036	-1.00367	-2.0713	0.638474	0.061484	3.11844	3.09645	0.15297	-2.7802	-0.68391	0.456208	-0.0978	-1.28235	-1.30377	-0.16795	0.915179	-1.41829	-0.99906	0.131484	-0.55825	-1.53085	1.57584	0.479516	-1.1727	1.06413	-0.85986	-0.90038	1.04959	-0.57758	-0.12459	1.11208
BIOCARTA_TALL1_PATHWAY	-0.76198	0.256654	-1.01387	-0.16628	-0.89655	0.159968	-0.94241	1.42374	0.180068	4.19697	-0.85467	-0.18537	2.68345	0.164611	-1.4637	-1.71087	-0.03667	-0.00077	1.19778	-1.81686	-0.57025	0.592801	-0.94091	-0.12779	2.6054	0.043574	0.669261	0.425797	-0.29364	1.67998	0.141525	-1.25892	-0.29258	1.15961	-0.67708	-1.58071	2.2749	-0.28165	-0.22263	0.534473	-1.33211	-0.55039	0.401859	-0.89731	-0.30039	1.13234	0.09959	-0.13573	1.24993
BIOCARTA_TGFB_PATHWAY	-0.3083	-1.4043	-1.9583	0.266913	1.50931	-0.03369	0.200295	1.08064	-0.88461	1.96114	0.554735	0.105846	-0.50209	0.735073	-0.53388	0.733338	0.253732	0.156426	-0.07448	0.213376	-0.72008	-0.03317	0.002941	0.37941	0.75883	-0.9024	-0.67818	-1.4289	0.017845	2.2207	0.442846	-0.81129	-1.36223	1.74584	-0.64834	-0.28681	-2.98666	-0.58919	-1.77152	0.09572	-0.049	-0.34729	-1.47906	-0.77846	1.71599	1.04416	1.00501	0.392039	0.407371
BIOCARTA_TH1TH2_PATHWAY	-0.15197	2.11303	-1.31409	0.846505	-0.00626	-1.14012	-1.27354	-1.15143	-0.99824	-0.02625	-1.27084	-1.28204	0.746678	-0.57701	-1.20283	0.185236	-0.2854	1.70558	1.34723	-1.73791	-0.11458	0.041412	0.243247	2.57172	-0.3198	1.55481	-1.84371	-1.18945	1.3721	-0.68775	0.59154	1.25596	-2.85	-0.69262	-1.34556	-1.11099	-1.45458	-0.40636	-1.93814	2.27351	0.351972	1.05615	0.531175	3.09675	0.2398	2.56575	0.156517	2.05445	0.984176
BIOCARTA_41BB_PATHWAY	-0.95357	1.03252	-0.99224	1.22284	-1.25375	0.287828	-1.5878	0.895907	-0.01913	3.84914	-0.66895	0.140281	2.15688	0.366541	-1.84427	-1.6023	-0.46145	-0.03586	1.54999	-1.50239	-0.27569	0.281089	-1.21862	0.083422	3.09677	-0.00134	1.0586	0.739332	-0.16087	0.858414	-0.13248	-1.34261	0.463887	0.714076	-1.29071	-1.57501	2.10591	-0.79749	-0.36573	0.31086	-0.88039	-0.63865	1.23823	-1.26463	0.375594	0.6482	0.505325	-0.89383	0.571928
BIOCARTA_CTLA4_PATHWAY	-1.23282	1.98323	-1.58559	-0.9364	-1.96912	-1.01052	-0.76598	-1.09524	-1.10147	2.0853	-0.77823	-0.1503	0.123548	-0.12453	-0.85625	-1.11341	-0.45424	0.523428	1.86997	-0.43489	-1.47778	-1.20937	-0.51856	2.16018	-1.26248	0.815175	-2.49535	-1.47092	-1.15667	0.457415	-1.6749	0.229788	-1.31337	0.337095	-0.12612	-1.01773	-0.88678	-0.1626	-1.62915	0.598821	-0.66381	-0.94982	0.690704	2.13184	-0.49945	1.59967	-1.24716	1.90833	0.780751
BIOCARTA_LONGEVITY_PATHWAY	-0.96759	0.262938	0.015788	-2.65188	-0.72362	-1.45774	-0.06215	-0.15558	-0.36796	0.601014	-0.61792	0.092863	1.45309	-1.56628	-1.87336	-0.38289	-0.32668	-0.42399	2.29115	0.278765	-1.74856	-1.69516	-0.56799	-0.19496	-1.07252	0.36945	-2.4543	0.001706	-2.10797	-1.36533	-3.07658	-0.4199	-0.50016	1.31249	0.377747	-0.49064	-2.09841	1.00737	-0.21768	-0.3312	-0.36824	-1.2672	0.439736	-0.13627	0.975518	0.066726	0.5387	0.391355	1.37984
BIOCARTA_PAR1_PATHWAY	-1.29315	0.211249	-1.27479	-2.87242	-1.51013	-1.97677	-0.2459	-0.44894	-3.35504	5.95975	0.817202	0.015403	1.02188	-0.95269	-1.84424	-0.73069	0.327906	-1.61866	3.21358	-0.11329	-1.22764	-0.72951	-1.84346	-1.18674	3.99836	0.116776	-3.82189	-0.06106	-1.04628	-0.56575	-3.08368	-3.34472	-0.76804	1.73128	-1.65	-1.52091	-1.17651	-1.92294	-2.46729	-0.42931	-0.70979	-3.31016	0.759639	-1.90472	2.43662	2.64167	0.497701	0.891848	0.401977
BIOCARTA_STRESS_PATHWAY	-0.41595	1.22724	-0.28288	-0.16277	0.325866	-0.27167	-1.13117	1.37236	-0.53867	4.04741	-0.06973	0.515929	2.77363	-0.36032	-2.5019	-1.38035	-1.03425	0.562423	2.77313	-0.44023	-1.37716	-1.70624	-0.61314	0.671709	3.84145	-0.72905	-0.36706	-0.03018	-0.22707	2.64508	0.471989	-1.86015	1.28996	1.29238	-0.81684	0.121795	0.964356	-0.12548	-1.9037	0.607954	-0.89416	-0.91949	1.36882	-2.23362	-0.26198	0.364384	0.939482	0.073091	0.900493
BIOCARTA_TNFR1_PATHWAY	0.435122	-0.25448	0.412748	0.287308	-0.35343	0.313504	-1.15296	0.308184	-0.38042	2.70746	1.21416	1.96204	-0.57525	0.164985	-0.47973	1.4014	-0.6794	0.378314	0.731248	-0.91391	-0.14984	-1.69125	-0.12915	0.114721	1.61918	-0.60243	-0.2247	0.566373	-1.61888	2.21979	0.885956	-1.73521	2.26306	0.639561	0.951928	-1.00232	-0.18821	0.144461	-0.79293	-0.47148	0.3361	-0.3221	0.190239	-0.15059	-0.42267	1.45041	-1.13949	2.14469	1.54414
BIOCARTA_TNFR2_PATHWAY	-0.35675	1.14433	-0.81379	0.456728	-0.64756	0.455124	-1.87384	0.748728	-0.82633	2.91507	0.040283	-0.08915	1.77844	0.307676	-2.21702	-0.94258	0.115593	-0.0448	2.30478	-0.66748	-0.7867	-0.88561	-0.6179	0.663108	2.60664	-0.54153	1.45492	0.657876	-0.14972	-0.03861	0.252568	-0.11359	0.460318	1.03528	-1.42099	-1.12865	1.45544	0.187208	-1.96685	0.745786	-0.37417	0.021675	1.63666	-1.51506	1.36562	0.768177	0.728028	-0.72842	-0.03767
BIOCARTA_TOLL_PATHWAY	-1.1817	0.394369	-2.64444	0.602698	0.635014	-0.4252	-0.77279	0.814322	-0.68025	6.55812	-0.66469	-0.62846	2.35792	0.440092	-1.80432	-2.06846	-0.59882	0.556616	2.57532	-0.86623	-1.36727	-0.23485	-0.80049	0.59797	4.44409	-0.27068	-0.78283	0.528705	-0.33847	2.30921	0.020048	-2.37062	-0.26723	1.4378	-1.22298	-1.5439	1.09612	-1.28213	-1.40344	1.00133	-0.96306	-0.24149	0.678727	-2.25709	-0.36564	0.191272	0.616835	-0.51142	0.823333
BIOCARTA_TPO_PATHWAY	-0.18018	0.525888	-1.90426	-1.91856	-1.36694	-1.14208	-0.28189	-1.08503	-1.28343	4.8881	0.057194	-0.41943	0.403818	0.170088	-1.81728	-1.88755	1.44838	-0.16481	1.16365	-0.6298	-1.55117	-2.44347	-0.39077	0.453617	1.87051	1.35706	0.142588	0.590805	0.331056	-0.73881	-1.83241	-1.06941	-0.26079	2.29689	-0.7725	-1.40276	-1.02514	-0.58645	-2.16198	0.438709	0.299048	-2.44195	0.694018	-0.70075	-0.86868	1.23957	-0.88964	-0.18205	1.04642
BIOCARTA_CREB_PATHWAY	-1.67261	2.34629	-0.47504	-2.28258	-2.56015	-0.85516	1.37327	-1.41362	-1.34671	2.77951	-1.21207	-0.54024	-0.4378	-1.23113	-3.57565	-0.57625	1.85234	-1.01048	1.83294	-0.32156	-1.62063	-1.21866	-1.06565	-1.18769	1.02587	-0.93854	-1.70934	-1.52388	-0.31357	-2.32208	-2.89372	-2.04307	-1.25759	1.90278	0.11071	-0.67731	-0.02503	-1.04479	-2.29968	0.497082	-0.99881	-1.58494	-0.21285	-0.26591	1.19157	-0.21895	0.376117	0.938352	0.392503
BIOCARTA_CARM1_PATHWAY	0.400615	0.74551	-2.04007	-1.01681	-1.97668	0.876934	0.925997	-1.23852	-0.02745	-1.6689	-2.55111	0.701929	-0.22333	-1.04824	-1.56391	-0.06331	0.839003	-0.8044	1.49317	-1.04122	0.3851	-1.096	-1.42884	-1.13268	1.00958	0.601247	-1.58796	-1.10498	-0.32	-2.93971	-0.75302	-1.89313	-0.53797	1.79465	0.529727	0.195557	1.21318	-0.06356	-1.43484	-0.58756	-0.5729	-0.27938	0.372552	0.05678	1.32182	-0.51912	0.422912	0.328486	-0.93095
BIOCARTA_TFF_PATHWAY	-0.97925	1.2925	0.7871	-3.03081	0.115211	-2.76097	0.72025	1.07879	-0.80601	2.60166	-0.50158	1.13627	0.006603	-1.3683	-2.48077	0.491737	1.58431	-0.80047	0.719023	-0.73283	-0.92174	-0.97273	-0.06966	-0.69376	0.462845	-0.7978	-0.46662	-0.55998	-0.49656	-1.258	-1.20487	-0.60398	-1.23889	0.334032	-0.71179	0.418798	-2.3586	-0.31233	-1.03476	-0.50945	-1.04028	-1.79873	-0.15801	-1.365	1.73185	0.843718	-0.69943	0.795666	-0.72385
BIOCARTA_TRKA_PATHWAY	-0.92374	0.914895	-1.36463	-3.46177	-1.35106	-1.61948	-0.07585	-1.86773	-2.13359	2.29914	0.982436	0.365748	0.39966	-0.08344	-1.55646	-1.2267	0.452708	-0.81808	1.37261	0.092145	-1.74498	-1.88782	-1.09666	0.204665	0.890977	0.290387	-1.69124	0.209602	-0.44699	-0.38093	-2.89544	-0.31884	-0.66721	2.25342	-0.52988	-1.30715	-1.08139	-0.66751	-1.59199	-0.2622	0.195605	-0.83647	0.499951	-0.60583	0.463478	1.36432	0.269499	1.43938	0.646872
BIOCARTA_ARF_PATHWAY	0.274432	-0.5843	-0.72982	0.794992	-1.12447	1.31719	0.313373	0.511679	0.728672	0.019227	0.362995	-0.35381	-0.13832	0.906778	1.308	-0.89828	0.706003	-0.4013	-1.12317	0.761879	-0.90903	-1.29861	-0.28879	1.82807	-0.14959	0.226378	-0.27709	1.61054	-0.94506	1.16537	-0.53573	-0.65906	2.3292	0.04436	-1.55715	-0.62929	0.496138	0.056619	1.02847	1.0462	1.06723	0.825927	-0.28805	1.27475	-2.53854	0.060416	-1.54133	0.895656	-0.30793
BIOCARTA_UCALPAIN_PATHWAY	-1.27441	-1.36508	-1.71633	-1.91601	-0.11602	-0.60431	0.561815	-0.89833	0.199681	1.02212	-1.8475	0.931954	0.126795	-2.16779	-2.5181	-0.38946	0.47645	-1.42646	2.44987	2.50971	-1.32483	-1.15506	-2.05645	-0.84958	2.38916	-0.05147	-0.74469	0.788816	-0.88471	-2.63964	-0.02978	-2.27475	0.223138	2.6182	0.163265	-1.2952	-0.55155	-1.47414	-0.47692	-0.26216	-1.14174	-2.60947	1.47853	-0.49546	2.24203	-0.18399	1.21562	1.43522	1.41992
BIOCARTA_VEGF_PATHWAY	-1.42277	-0.22561	-0.77562	0.275097	0.847718	0.888006	2.74583	-0.92493	-2.72562	-1.19976	-0.04866	-2.30414	0.2396	0.301928	2.11105	-1.33823	-0.55651	0.042676	-0.22528	0.743826	-0.99053	-1.08786	-1.28868	2.33557	-0.77899	-0.50685	1.13922	-0.00063	-0.96381	2.86357	1.27027	0.065156	-0.42852	-0.00685	-0.14905	-1.29959	0.895274	0.905909	0.76036	-0.12819	1.38095	0.909146	0.109874	1.29921	-2.70178	-0.84855	-1.38358	2.66671	-2.17869
BIOCARTA_VITCB_PATHWAY	-0.34716	0.114648	-3.1577	0.213197	0.819425	0.407486	-1.36398	-0.06696	-1.94979	3.09523	1.57576	-0.85043	1.81765	1.6642	0.304537	-1.98631	-1.99686	0.960233	1.85667	0.996496	-1.4801	1.95045	-0.4853	0.406509	2.70625	-0.72479	-1.12431	2.27866	-0.00921	-0.23989	0.093832	-2.08236	0.75896	2.27394	-1.20947	-0.64444	0.916363	-1.8007	-1.20729	1.26864	0.731331	-1.91575	-0.03368	-0.92553	-0.36651	0.364154	1.52686	-0.87258	1.10024
BIOCARTA_WNT_PATHWAY	-0.74733	-0.46557	-1.53633	0.615791	0.894481	1.77158	1.327	0.553599	0.46373	1.04724	0.429338	0.14613	-0.30597	-0.45834	2.66151	0.548491	-0.19758	0.502687	-0.97132	0.407976	0.977165	-0.55985	0.76671	1.12123	2.20864	0.571523	-0.91871	-2.79211	-1.05416	2.17611	1.59736	0.389354	-1.0886	0.293485	1.07961	0.252587	-2.92654	-0.35499	0.567743	-1.89576	-0.51126	2.12347	-1.58513	-0.09084	-1.92819	1.52433	-0.21096	0.13968	0.23657
BIOCARTA_ACTINY_PATHWAY	-0.54281	-0.0602	0.67964	-0.24618	1.14544	0.428955	1.2655	-1.49855	0.308328	0.540362	-0.10878	-2.37955	-1.39402	0.302686	-2.39636	2.37286	1.83877	-0.25531	-0.81098	1.70942	-0.11822	-0.01794	0.425532	0.774021	-0.97402	0.565184	1.17308	-1.80019	0.939197	0.186764	-0.73852	0.798874	-1.15898	0.321001	-0.2417	0.144877	-1.9254	-0.1451	0.095545	-1.13935	-0.06757	3.11589	0.933185	-0.08569	2.01813	-0.29626	0.557248	1.0458	1.34082
[truncated: 48 more columns]

## Sheet: Supplementary Table S6
	CCRC-0001	CCRC-0002	CCRC-0005	CCRC-0006	CCRC-0007	CCRC-0008	CCRC-0010	CCRC-0013	CCRC-0014	CCRC-0015	CCRC-0016	CCRC-0018	CCRC-0019	CCRC-0020	CCRC-0021	CCRC-0022	CCRC-0023	CCRC-0024	CCRC-0025	CCRC-0026	CCRC-0028	CCRC-0030	CCRC-0033	CCRC-0034	CCRC-0035	CCRC-0038	CCRC-0039	CCRC-0040	CCRC-0041	CCRC-0043	CCRC-0044	CCRC-0045	CCRC-0046	CCRC-0048	CCRC-0049	CCRC-0050	CCRC-0053	CCRC-0055	CCRC-0057	CCRC-0058	CCRC-0059	CCRC-0061	CCRC-0063	CCRC-0064	CCRC-0065	CCRC-0066	CCRC-0067	CCRC-0068	CCRC-0069
BIOCARTA_GRANULOCYTES_PATHWAY	-2.28316	0.083988	-2.10587	0.356734	1.61887	-0.53486	-0.74909	-1.47571	0.581981	0.160581	-1.02436	0.910811	0.840318	2.21597	-0.19116	-0.7987	0.461676	-1.84008	-1.19703	-2.1219	2.08919	0.86113	-0.21194	-0.27223	0.451095	2.1817	0.072237	-1.59254	1.51838	-0.60992	0.974004	2.57151	0.284808	-0.80972	2.0191	1.66084	1.38486	1.26762	2.00195	0.924621	0.693498	1.97237	2.82945	0.263779	-0.43483	-0.50778	-0.57507	-1.04101	-1.31399
BIOCARTA_LYM_PATHWAY	-2.13776	-0.33859	-0.95899	-0.16165	0.876177	0.047098	-0.33724	-1.86816	0.521804	0.218479	-1.90444	1.01165	-0.75937	1.84281	0.125622	-0.88716	-0.65138	-0.7407	-2.34017	-1.19199	-0.09727	0.196561	0.11393	1.87902	0.64729	1.29105	-0.76561	-1.28279	0.67136	-0.07385	1.05096	0.815181	1.0517	1.50289	2.51905	0.731784	0.575276	2.03925	2.50048	0.351727	1.46145	1.91225	1.67412	-0.43817	-0.30196	0.559197	-0.14185	-0.12851	-0.40776
BIOCARTA_BLYMPHOCYTE_PATHWAY	-2.69394	0.520854	-0.93514	-0.62423	1.71218	1.33237	-0.43717	0.293676	1.19043	0.050471	-0.85022	0.405727	0.41447	2.88773	-0.35499	0.058858	1.19562	-1.42631	-1.22624	-1.64632	1.66516	-1.98686	-1.03639	0.866054	0.792078	3.23414	0.120363	-1.16053	1.56935	-0.77206	-1.16286	1.19316	0.672677	-0.12287	2.54941	2.14963	1.20256	2.257	2.75541	1.25391	0.375814	2.6737	2.20724	-1.05108	0.36218	0.050641	-1.6041	-1.64383	-1.57309
BIOCARTA_CARM_ER_PATHWAY	-1.23606	0.396658	1.01846	0.431568	1.80139	0.574032	0.27751	0.741319	0.265114	-2.32427	0.032994	0.562094	-0.15276	0.578675	0.817392	1.06906	-0.53299	0.958303	-0.54998	-0.97273	2.39852	0.459029	-0.73149	-0.41315	-0.80129	0.835435	-0.59907	0.480126	1.57864	-1.75937	0.912048	1.38283	1.32123	0.80885	1.56019	0.651491	0.651334	1.16782	-1.37568	2.11312	1.80253	0.701599	0.390382	0.997555	-0.58275	0.559325	1.11244	0.221772	0.241145
BIOCARTA_LAIR_PATHWAY	-0.97739	-1.42186	-1.52632	0.682251	1.40207	-0.54624	-0.60222	-1.057	0.807233	0.338895	-1.46411	1.05088	-1.16425	2.40795	-1.09754	-1.58743	-0.10796	-1.91744	-1.75433	0.146852	3.23891	-0.56526	-0.02094	1.01633	0.225288	1.22248	-0.81848	-1.51475	2.25887	-0.23765	-0.15718	2.48356	0.682512	2.08642	2.36906	1.53245	0.498814	1.94967	2.38734	1.58118	0.8479	1.10607	-0.18752	-1.76363	-0.69634	-0.50269	-1.26974	-0.51163	-0.84244
BIOCARTA_VDR_PATHWAY	-0.73796	-0.8443	0.582865	-0.42933	0.231572	0.536165	-0.584	1.22073	0.297773	1.18353	0.523094	0.082281	-0.82567	0.2006	-0.77161	-0.56826	0.09466	0.026003	-0.13733	-1.88193	2.89585	-0.02148	-0.65812	-1.1991	-2.65541	-0.50232	-1.62348	-1.18762	2.218	-3.0053	2.52271	-0.42753	1.14493	0.008584	3.22034	1.05605	0.374246	-0.20721	0.022786	3.55512	1.46335	-0.13112	0.81536	1.67911	1.45306	0.459266	1.20829	-0.59098	0.317192
BIOCARTA_MTA3_PATHWAY	-0.4286	0.899313	0.844366	0.164255	0.545871	-1.00287	-0.35882	1.39777	1.14044	0.689873	0.150951	-0.03408	-0.45706	2.13742	0.473149	-0.1894	-1.49248	-0.40489	0.736243	-1.341	0.165686	-0.36184	-0.25928	-0.19879	-1.65071	-0.77616	-0.69175	-0.39506	0.692668	-2.13804	0.087025	-0.8618	-0.49961	-0.25101	0.649284	0.801942	1.70417	-0.25233	0.077704	0.991979	1.3324	1.26807	0.336854	-0.21068	1.74018	1.01349	-0.84514	-1.18744	-0.06382
BIOCARTA_GABA_PATHWAY	0.071709	-0.24035	-0.1628	-1.16904	0.185694	0.809808	0.568758	1.14896	0.897632	-0.04788	0.66032	0.107213	0.29127	-0.40198	0.585575	0.547269	-1.12046	0.380963	0.41927	-1.01956	0.629488	-0.36741	0.765896	-0.64677	1.40216	0.945282	0.110016	0.276321	1.38721	-0.34686	-0.17868	0.119359	0.452905	-0.87194	-0.34406	0.316496	0.173548	1.31246	0.62575	-0.3562	0.522043	0.664057	0.159534	0.392175	1.07141	-1.1924	1.08169	-1.11392	0.649108
BIOCARTA_EGFR_SMRTE_PATHWAY	-0.27047	-2.43386	-0.9755	-1.45555	-0.97827	-0.79937	0.23596	0.301457	-0.88888	0.235888	0.51968	-0.88121	-0.52733	2.25629	-1.92957	-0.42557	-1.75993	-1.63158	-2.39068	1.51093	1.24078	-1.23987	0.035763	-0.80637	-0.78008	1.87088	-0.40629	1.99778	0.331578	0.20085	-0.41341	2.10349	-0.21868	0.823805	1.52287	0.947499	0.372043	-0.68039	0.446225	0.270539	0.4225	0.266097	0.0079	-0.32413	0.514674	0.577263	0.093204	1.68893	-2.47942
BIOCARTA_MONOCYTE_PATHWAY	-2.12671	0.107171	-1.55266	0.077033	1.33965	-0.36408	-0.50923	-1.61265	0.538287	0.0175	-2.03158	0.738433	-0.17637	2.05606	-0.36713	-0.78174	-0.14959	-1.46454	-1.92456	-1.33672	0.465677	0.339989	-0.16096	1.29336	1.14706	1.89689	-0.11372	-1.13907	0.061156	-0.19529	0.759618	0.950153	0.712472	0.27634	2.32237	1.51913	1.25886	1.33658	1.99066	0.834839	1.03149	2.07037	2.43834	0.151611	-0.56005	0.665372	-0.19688	0.013136	-0.52351
BIOCARTA_NUCLEARRS_PATHWAY	0.698218	0.827193	0.990415	1.7543	-2.02239	-0.49654	-1.646	0.198088	1.20932	0.738568	-0.27049	0.452364	-0.08116	-0.64249	1.31708	-0.07067	-0.51819	-0.71764	0.898343	-1.56411	1.19239	0.785383	0.403658	-3.69908	0.363417	0.337527	0.543931	-0.12126	1.15464	-0.38193	-0.94986	0.347097	0.074615	0.050875	-0.05948	0.486338	0.900782	0.792143	-0.74336	0.836314	0.109799	0.220792	1.5263	-0.29475	0.830269	-0.294	0.324832	0.155688	0.542744
BIOCARTA_RANMS_PATHWAY	0.412179	-1.41438	-0.21968	-1.24986	1.07857	-4.4811	-0.19341	1.12125	1.06224	1.50725	0.106982	0.770798	0.511409	0.99297	-0.90385	-0.42052	-2.27157	-0.02928	-0.8471	-2.51293	0.210732	0.396334	0.117276	-1.54783	-2.09654	1.48103	-1.37931	-0.94726	2.75726	-3.85683	1.63796	0.183071	2.18966	-0.36997	1.90907	1.29864	0.830549	-2.60869	-0.25921	2.04331	1.43607	1.41838	1.45062	1.96099	0.810475	-0.78957	-0.12916	-0.46557	-0.97201
BIOCARTA_TEL_PATHWAY	0.478848	-0.36678	-0.87211	0.428877	0.30173	0.613461	-0.81222	0.368479	0.242541	-0.49781	1.35886	0.373831	0.318605	1.65	0.287181	-0.552	-2.22444	-0.36707	-1.00407	-0.30818	1.85738	-1.18508	0.258726	-0.28297	-1.1267	1.94108	-0.11149	-0.3558	1.43073	-2.87605	2.29291	2.70078	1.41983	-0.43524	2.386	1.30808	1.04634	0.077665	1.05041	1.08568	1.20937	2.75671	1.51867	0.285191	0.124825	-1.64759	-1.20256	-1.05494	-1.05632
BIOCARTA_SARS_PATHWAY	-1.07539	-1.95131	-1.09355	-0.86699	-1.34957	-2.26123	-0.13709	0.854933	0.254873	0.436088	-0.54573	0.181717	-0.43043	-0.11055	0.219019	0.236427	-0.99327	-0.88911	0.614533	-0.04317	1.52671	-0.7494	0.654156	-0.65288	-2.33572	0.208912	-0.66786	0.52595	-0.41949	-2.47813	1.04779	0.676814	1.07656	-0.76991	0.51976	0.112005	-0.44007	-1.40662	-1.23556	0.711124	-0.37822	0.068505	1.24163	1.53078	0.840219	0.554404	-0.65726	-0.91505	1.48026
BIOCARTA_PDZS_PATHWAY	-0.50318	-0.57032	-1.40288	0.250052	-0.72463	0.220482	-0.70134	-0.77982	0.003001	-2.40293	1.1395	0.562487	-0.05053	2.11036	-0.36711	-0.2753	-0.82951	-0.21099	0.157992	1.34211	-0.79005	1.31985	1.07796	-0.31918	-3.12941	-3.84071	0.987088	-0.64518	1.00673	0.412297	-1.69274	-1.60433	0.518053	0.851047	0.232566	-0.0367	0.317864	-0.06799	1.17685	0.793464	-0.22199	-0.0229	0.663952	0.415765	-0.04619	0.952088	-1.53029	0.552972	-1.39047
BIOCARTA_RACC_PATHWAY	0.831967	-0.23302	-0.53141	-0.94057	-0.50097	-0.72667	-0.67952	2.01271	0.087483	0.643921	-0.65884	-1.29952	0.501752	0.656488	0.144261	-2.4185	0.691215	0.321036	0.389946	0.93611	-1.12939	-2.60025	1.993	0.667724	0.076622	-0.02324	-0.477	-0.64717	1.57275	0.721441	-2.02669	-0.59047	0.493308	0.904801	1.27286	0.331092	-0.17205	1.41175	1.64496	-0.26722	0.410089	-3.68442	-0.70827	0.632331	0.67739	1.51373	0.05057	1.6737	-0.25368
BIOCARTA_EICOSANOID_PATHWAY	-0.47767	0.542008	-1.99594	-0.02952	-0.00361	1.27579	-1.45275	-2.36364	-0.31415	-1.43791	-0.07399	-0.03354	-0.23966	-0.83563	-0.22513	1.22339	1.62129	-1.03525	-0.88623	0.424305	1.15668	-1.19882	-0.93223	0.790724	0.604962	0.367393	-0.04834	0.656994	-1.11826	-1.58365	0.013159	-0.0381	-2.00695	-0.30886	-0.38562	0.28553	-0.1	0.195324	0.00302	-1.02123	-1.2341	0.53693	-0.17102	-0.56444	-0.63245	0.358362	-0.44416	-0.08239	-1.3708
BIOCARTA_CHREBP_PATHWAY	-0.02792	0.327885	0.86641	-0.50562	-0.3579	1.47717	-0.90263	1.98995	0.239992	-0.01833	1.05625	-0.10174	0.086907	-1.96052	0.185551	-0.85496	-1.23827	0.651495	0.957379	0.027332	-2.04062	0.803661	0.428053	-0.3531	0.347914	-0.27924	1.78435	-2.14576	1.47038	-2.52936	-1.08552	-0.4323	-0.08121	1.17312	1.81959	-0.01117	0.671536	0.700478	0.484615	0.057412	1.94387	-0.62169	-0.84428	-1.58889	0.250626	0.821222	-1.15932	-0.98125	-1.27281
BIOCARTA_LIS1_PATHWAY	-0.14886	-0.16407	-1.31894	0.149012	-0.81579	-1.42559	0.055798	-0.68103	0.282609	0.37	0.621391	0.124498	-0.12681	-0.05261	-1.51165	-0.6112	-0.17631	-1.25276	-1.8187	-0.90555	-3.05551	0.233103	0.527457	-1.01132	0.610021	1.11352	0.585273	-0.57388	-0.08866	0.03433	-0.41199	-0.86925	-0.83064	-0.03887	1.07109	0.716896	1.43503	1.60268	1.33768	0.919924	0.698645	-0.70581	-0.98136	-1.86968	-0.23658	0.763695	-0.4977	0.031191	-0.8994
BIOCARTA_HSWI_SNF_PATHWAY	0.119443	0.99864	0.902412	-2.55123	-0.76776	0.604655	-0.86823	-0.37614	-0.77452	0.868597	-0.82939	-0.50173	-0.84653	-0.72532	-0.33119	-0.19264	1.46253	0.668803	0.263365	0.33767	0.510027	-0.18897	-0.14946	1.17943	-0.83148	1.02483	-0.28478	-0.52772	0.452968	-1.50532	0.451252	-0.71287	0.855007	0.521282	0.889348	0.509978	0.031529	-0.07203	0.205624	0.460582	-0.09553	0.528423	-0.14512	0.627564	0.485182	-0.22732	-0.2244	0.031737	-0.09604
BIOCARTA_PCAF_PATHWAY	1.2581	-0.84488	0.858519	-0.2262	0.48252	0.886389	-1.51676	0.524946	-0.13402	0.579444	1.15737	0.068182	0.392821	0.073023	0.135076	-0.67697	-1.69028	1.33713	-0.66466	-1.00709	0.125958	-1.02558	-0.65145	0.401401	-0.68507	0.332338	-0.17059	0.596906	0.968595	-3.92329	1.04417	-0.24879	0.966684	-0.16791	1.72506	0.55596	1.17321	0.149489	-0.13397	1.84339	0.949862	1.21024	0.885593	-0.26835	1.42763	1.46338	1.19685	-0.32815	-0.46937
BIOCARTA_LYMPHOCYTE_PATHWAY	-2.30904	0.123201	-0.5862	0.194629	1.13858	-0.26767	-0.36426	-2.01785	0.573953	0.235984	-2.05704	0.477261	-0.36344	1.99047	-0.2009	-0.95824	-0.14873	-0.91869	-2.52768	-1.28749	-0.10507	-0.28219	-0.10473	1.66494	1.42996	1.95737	-0.28105	-1.38557	0.193133	-0.07976	1.44044	0.334185	0.791163	0.877632	2.32321	1.56052	0.957018	1.84337	2.23848	1.06123	1.44079	2.31787	2.30647	-0.12173	-0.32616	0.934648	-0.15322	-0.13881	-0.44043
BIOCARTA_AMAN_PATHWAY	0.71473	-1.32509	1.5271	-0.01226	0.766052	-0.62146	-0.78125	-0.29366	0.285994	0.077228	-0.51447	-0.14709	0.818412	0.71951	-0.69127	0.657785	-1.60794	0.98451	0.848907	-0.86247	0.076886	0.970847	-0.22041	-0.37408	-0.74299	0.68474	-0.80465	-0.02081	-0.2484	-1.30872	1.25378	0.598379	1.16908	0.156909	0.943035	0.174897	0.429214	0.50383	0.762445	0.033568	-0.28655	-0.85086	0.027627	-0.05879	-0.75836	-0.07109	1.33341	-0.18539	0.691698
BIOCARTA_NEUTROPHIL_PATHWAY	-2.43999	0.178888	-1.96249	-0.32443	1.59513	-0.24965	-0.60137	-1.74369	0.320735	-0.1834	-1.11024	0.666141	0.636214	1.97118	-0.0929	-0.832	0.348985	-2.03153	-0.88235	-2.40474	1.04263	0.356613	-0.37412	0.931387	0.648392	2.40755	-0.21855	-1.24585	1.20223	-0.56978	0.840942	1.71956	0.917205	-1.30029	2.01779	1.56276	1.19595	1.02213	1.88101	0.310556	0.325854	2.12664	3.16967	0.582216	-0.25855	-0.0117	-0.3195	-1.01336	-0.87145
BIOCARTA_EFP_PATHWAY	-0.06281	-0.69382	-0.24118	0.391546	0.308525	0.029858	-1.7947	0.853779	1.0836	0.324666	0.45261	-0.51424	-0.53203	-0.93286	0.540358	-0.9386	-1.33997	0.094015	0.89141	-1.61293	0.346805	1.18058	0.389929	-0.95985	0.669198	0.079236	0.263882	-1.03328	1.72955	-4.49712	2.06952	-0.91783	1.98938	0.343506	0.932481	1.00682	1.56746	0.165031	1.06019	1.96217	0.555167	0.353691	0.830878	-0.322	0.464139	-0.15819	0.029915	-0.35201	-0.81443
BIOCARTA_CREM_PATHWAY	-0.38383	-2.12072	-0.24397	-0.17823	-0.63606	-0.34797	0.854583	0.974121	-0.57509	-1.83024	0.326224	0.510313	-0.12922	0.264065	1.1857	-0.36232	-1.91033	0.332201	-0.47827	-0.64203	0.221031	0.758952	-0.05749	-0.12922	-2.31796	0.421855	-0.00011	-0.23202	0.67408	0.498359	-0.95761	0.393166	1.12713	-0.68387	0.137354	0.02977	0.75178	-0.6779	0.425441	0.974121	0.286777	-1.0138	0.083562	0.09432	-1.46685	-1.55172	0.359695	-0.91697	-0.03717
BIOCARTA_ERAD_PATHWAY	0.98841	-3.4175	1.41938	0.871748	0.509393	-1.80843	-2.06717	1.56167	0.616424	0.505601	-0.08064	1.43379	0.181583	1.04215	-0.61337	0.360227	-3.19363	1.6772	0.117406	-2.68379	0.453516	0.083994	-0.68925	0.046491	-3.17066	1.00672	-0.31598	-0.38778	0.469712	-5.68268	2.31838	0.899698	2.59999	-0.51765	1.37153	-0.00987	1.16846	-1.6557	0.117201	1.75525	1.12914	1.406	0.764242	0.218623	-0.91003	-2.33212	0.417273	-4.21195	-0.33629
BIOCARTA_BTG2_PATHWAY	-0.55304	-0.34326	-1.20386	0.059546	-1.25866	-1.01881	-0.2627	0.410483	-0.1108	0.848631	1.86947	-0.80873	0.562906	0.831672	0.504088	-1.3412	0.417704	0.003241	1.01754	-1.84483	-0.80813	-0.2236	0.690776	0.334716	0.480308	1.08791	-0.90881	0.27114	0.558184	-0.61552	0.674912	0.642846	-0.92317	-0.95536	1.47644	1.47377	1.09893	0.678303	1.2073	1.1969	1.54998	0.686261	-0.09982	-0.69268	0.191052	0.83604	1.13804	0.744316	1.45516
BIOCARTA_TERT_PATHWAY	0.330308	-0.89079	0.950591	-0.25103	0.42488	-0.28441	-0.09527	0.440178	0.676609	0.691907	0.722504	0.595944	-0.60846	0.246861	0.167588	0.00904	-0.71972	-0.09527	-0.20931	-0.87549	1.40815	-0.09527	-0.71694	-0.35534	-3.23562	-1.61816	-0.50833	0.312228	0.555612	-0.45548	1.70022	-0.29971	-0.61402	-0.90052	0.327526	-0.26772	-0.13282	0.833766	-0.85463	0.796215	0.116129	0.98536	0.595944	1.68909	0.825421	-0.61263	0.214874	-1.34974	-0.4374
BIOCARTA_GHRELIN_PATHWAY	-1.57611	1.24821	-0.34234	-0.04375	-0.77137	-1.58569	0.455003	0.258697	0.611591	-1.37397	0.934585	0.592261	0.051672	0.754755	-0.33033	1.4483	-0.30026	-0.74922	0.564862	-0.05443	0.988339	-0.8636	-0.90563	0.201758	0.310373	0.355177	-0.58421	0.011342	0.88309	0	-4.08106	-0.73602	0.23436	1.39818	-0.70116	1.65217	-0.27299	-1.28085	-0.159	0.339189	0.195847	0.018469	0.083258	0.269359	1.15997	0.379059	-0.54022	1.17207	1.08566
BIOCARTA_VOBESITY_PATHWAY	-0.73509	0.809228	1.09218	-1.6922	0.609776	-0.82492	-0.06206	0	0.040499	-0.19448	0.328684	-0.55212	-0.32476	0.145463	1.31128	0.29568	0	-0.36811	0	-1.12297	0.95197	0.308745	0.520865	-0.38187	0.232324	0.736656	1.45055	-0.27374	0.843238	-2.18522	0.090979	0.549538	-0.17272	-0.59639	0.191611	1.399	-0.93136	-0.74408	-2.05607	0.446653	-1.16087	1.13717	-0.12566	1.67613	0.385138	0	-0.32304	0.042942	-2.39464
BIOCARTA_ERBB3_PATHWAY	1.08309	0.151109	0.156153	-0.43961	-0.98679	-1.30972	-0.58997	-0.0097	-0.55203	-1.13007	0.295058	-1.22072	-2.13203	1.04253	-0.59521	0.767767	-0.27841	0.87408	-1.77345	0.392834	1.10202	-4.16421	-1.03619	0.34899	0.974684	2.53348	-0.02646	0.496043	-0.23622	0	-0.02102	1.75197	1.33105	0.2556	-0.12755	0.359078	0.687691	1.21115	0.956076	-0.03164	0.951899	0.0846	-1.14217	-0.80648	0.109981	-1.07106	-0.42003	0	-1.48121
BIOCARTA_CTBP1_PATHWAY	-0.9534	-2.26058	0.620544	0.489871	-0.46166	-0.39192	-1.10808	0.835043	-0.30309	-0.46776	-0.06441	1.22607	-1.7315	-0.35524	-0.48945	-0.50277	-3.04283	0.095675	-1.14241	-1.77109	1.78751	-0.58356	-0.38223	-1.21695	-2.2376	-0.28605	0.060838	0.584289	0.862544	-3.06091	1.58493	0.561658	1.28052	-1.54778	0.652469	0.672657	0.652637	-3.60277	0.302572	2.28805	1.94889	1.89741	1.42838	3.08776	-0.06002	-1.39199	-1.82252	-3.59944	-0.61864
BIOCARTA_PRION_PATHWAY	-0.32623	-0.5688	1.78422	0.548456	1.18021	-0.21536	-0.48872	1.6116	0.855579	1.39022	0.474595	1.07982	0.014549	0.65365	0.073267	-1.15136	-1.093	0.479717	0.906533	-1.48363	1.93525	0.105404	-0.59812	0.448695	-1.15428	1.48927	-0.22972	-1.39467	1.73512	-1.85519	2.75068	-0.48565	1.17196	-0.02166	0.717362	1.28173	1.05166	-2.33771	0.325746	0.85968	0.56519	2.05676	1.61671	1.7304	0.997186	-1.30503	-0.13046	-3.07136	0.335006
BIOCARTA_PLK3_PATHWAY	-0.75713	-0.2362	0.906581	-0.16226	0.511903	-2.93764	-0.99529	-0.58419	-0.39168	0.248539	0.75957	-0.30382	1.53507	0.189092	0.398054	-0.54329	1.8351	-0.39264	0.14896	0.335215	-1.41922	-0.20033	1.54013	-0.06102	0.846711	0.222461	-0.30228	-0.43711	-0.14151	-0.32611	0.027477	-0.73049	0.49801	0.470871	1.29465	0.80929	0.258487	0.926929	1.94906	0.086211	0.936961	1.42642	-0.44975	-0.3882	0.949686	2.35356	-0.54645	-0.38112	-0.93438
BIOCARTA_FXR_PATHWAY	1.11736	0.87766	0.163146	0	0	0	-0.65665	-0.51201	0.486671	0.445783	-1.58021	0	0.741708	0	0.610356	-0.0142	-1.60678	0	-6.74689	-1.26333	-1.76676	0	-1.25106	-0.88	0	0.957391	-1.93951	0	1.82677	0	0	0	1.0637	1.33611	1.24003	0.471849	0	-0.16549	0.431983	0.572024	1.01514	0	0	1.40511	0.352252	0	-0.2534	0	-0.02187
BIOCARTA_MHC_PATHWAY	-1.77216	-0.36859	0.492685	1.33057	0.398215	0.928999	-0.6784	1.42217	0.734142	0.654757	1.22734	1.17683	0.722764	1.00214	-0.06301	-0.72674	-1.08531	-1.94603	-0.82742	-0.73235	-1.14074	-1.22671	-0.47547	-0.25689	-0.72071	1.91001	0.013018	-2.65612	0.444671	-2.41799	-0.36182	-1.56511	0.122382	-0.61484	1.4863	1.52149	1.42077	-0.42719	1.12562	0.688894	-0.52922	0.470453	1.35001	-2.50801	1.35272	0.310947	-1.05564	-1.8058	-3.56463
BIOCARTA_ACETAMINOPHEN_PATHWAY	0.501986	1.11885	0.57256	-0.76186	-0.95205	-0.67701	-0.96095	-1.44698	1.07567	-0.33724	-0.77016	0.756125	0.089576	1.03225	0.200873	0.30741	1.11439	0.42141	0.482846	-0.61164	0.566673	-0.45392	0.286031	1.00016	0.607172	-0.43344	0.828809	1.31183	-0.93034	1.89432	-1.406	0.513198	-0.25369	-0.49377	-1.86568	-0.49296	0.754328	1.10802	0.515053	-0.7258	0.719617	-1.73645	-0.08272	-1.2732	0.919565	1.66388	0.729965	1.05748	1.53925
BIOCARTA_PRC2_PATHWAY	0.304071	-1.72478	1.12837	0.609823	-0.24187	-0.47264	-0.26893	1.50658	1.12366	0.886336	1.43317	0.273471	0.430752	1.07151	-0.02608	1.00091	-0.58841	0.354226	-0.35771	-1.23892	1.87724	-0.06744	0.170566	-0.36967	-1.66791	-1.01112	0.270644	1.02571	-0.22891	-3.13856	1.44139	-0.87519	0.216092	-0.65837	0.5574	-0.32434	0.1039	0.220222	-0.31239	1.16889	0.72991	1.23126	1.1486	1.80295	-0.44125	-0.47356	1.33942	0.123185	0.3375
BIOCARTA_SM_PATHWAY	-0.25443	-3.25073	1.42091	-0.38201	1.54037	-0.80106	1.66603	2.54416	0.572324	1.55422	0.511869	0.753384	-0.24583	-0.00174	1.62798	0.296957	-1.98204	0.959999	-0.09214	-2.37279	2.02135	-0.3654	-0.45326	-2.83177	-5.42259	-1.23314	-1.71268	0.233295	1.65612	-4.11842	3.47402	0.867202	1.48493	-2.07684	1.28353	0.495749	0.168	-4.42843	-0.36714	2.53323	1.88122	1.66584	1.90734	3.1659	1.61418	-2.52587	0.426272	-2.77752	0.290287
BIOCARTA_RANBP2_PATHWAY	-0.32402	0.442169	1.05165	-0.35411	0.170976	-1.87368	-0.5769	1.09163	0.942568	-2.24289	0.199142	0.875973	-1.75381	0.542751	-0.38845	-0.48739	-1.04285	-0.61808	-2.30367	-1.64842	2.12325	-0.30261	-1.32938	-1.01445	-2.39483	0.09577	-1.63715	1.23585	1.593	-2.81545	1.00954	0.450935	1.29639	-1.70679	1.37292	0.896382	0.44762	-1.66035	-1.29199	1.72255	1.37087	1.93416	2.213	2.08776	0.172458	-0.55278	-0.52108	-2.53764	-0.48859
BIOCARTA_IRES_PATHWAY	-1.51345	-2.76334	0.13539	-1.50397	-1.6614	-1.37633	-0.45997	0.391739	-1.49857	0.050146	0.380836	0.672308	0.060104	0.73495	-1.73984	0.121872	-1.26334	-1.67043	0.871514	0.077915	-0.3372	0.656821	-1.21314	-0.62187	-1.22452	0.254266	0.826881	-0.58108	-0.56891	-2.46624	1.00226	-2.8219	0.307894	-1.51964	-1.31242	-1.51501	-0.01969	-1.92776	-0.88637	-1.09319	-0.8053	-0.21191	0.575346	1.43134	1.22401	-0.67679	-0.38223	-1.61929	0.110562
BIOCARTA_PLC_PATHWAY	-1.95599	0.403533	-1.27993	-2.67228	-1.20418	1.25128	0.023201	0.904797	0.631247	0.325131	0.498982	0.08657	0.178766	0.318009	-0.21674	-0.76385	0.430481	1.15861	-0.97059	0.008531	-0.1077	0.470968	-1.01684	-0.36448	-0.80106	0.593595	-0.73366	0.117768	-0.16991	0.217261	1.19692	2.58848	-0.09306	-2.16496	0.082457	-0.2212	-0.39075	-0.13376	0.583291	-0.54469	0.002551	-0.50019	-1.26113	-0.71755	-0.81882	0.346844	0.35311	1.46879	-0.5272
BIOCARTA_BBCELL_PATHWAY	-1.37563	0.167357	2.17637	-0.36357	0.767164	0.494879	-1.31368	1.38906	0.826444	-0.39408	-0.07114	1.84384	-0.0263	0.682487	-0.17186	0.621599	0.717776	-0.33081	-0.81588	0.273282	-0.5507	-0.0016	-0.81781	-0.44025	1.37516	0.546217	0.331453	0.57221	1.37738	-1.20252	-1.90565	-1.66434	-0.8555	-0.36487	0.90484	-0.73003	0.400311	0.324981	0.581958	-0.10568	-1.35159	0.443541	0.767814	-0.18669	1.64335	0.095874	-2.0876	-0.60856	-1.41501
BIOCARTA_CDC25_PATHWAY	-0.75713	-0.2362	0.906581	-0.16226	0.511903	-2.93764	-0.99529	-0.58419	-0.39168	0.248539	0.75957	-0.30382	1.53507	0.189092	0.398054	-0.54329	1.8351	-0.39264	0.14896	0.335215	-1.41922	-0.20033	1.54013	-0.06102	0.846711	0.222461	-0.30228	-0.43711	-0.14151	-0.32611	0.027477	-0.73049	0.49801	0.470871	1.29465	0.80929	0.258487	0.926929	1.94906	0.086211	0.936961	1.42642	-0.44975	-0.3882	0.949686	2.35356	-0.54645	-0.38112	-0.93438
BIOCARTA_DSP_PATHWAY	-1.0612	-2.6912	-1.62623	-1.41733	-1.3585	-0.52022	-0.27268	-1.20487	-0.40178	-0.31085	-0.40012	-0.68503	-1.02313	-2.19664	-1.80797	-1.54901	-1.67121	-0.96942	-1.05679	0.364587	-0.66067	0.583044	0.544232	-1.87254	-1.52133	-0.98647	0.633267	1.33622	-0.89559	-0.33099	-0.24056	-0.27261	-0.74955	0.798138	-0.16099	-0.2014	0.762199	-1.8122	-0.3523	0.202672	0.260495	-0.06244	-1.30113	-0.98012	0.287158	0.378218	-0.18717	0.926386	0.725554
BIOCARTA_NPC_PATHWAY	-0.87392	-0.70578	-0.45803	-1.73431	0.279298	-0.83366	-0.70752	0.909729	1.57093	2.52058	0.09666	0.647196	-0.9086	0.496908	-0.75104	0.16028	-1.22072	-0.36336	-2.27385	-2.67481	1.3898	-0.01676	-0.15193	-0.65775	-0.9702	1.94158	-2.02591	-0.48313	2.37567	-3.11097	2.39242	0.995471	2.41472	-1.42322	1.0762	1.11632	0.582711	-2.17795	-0.05706	2.46938	2.3552	0.605216	2.06622	2.25418	2.21478	-0.91932	0.85368	-1.29823	-0.32738
BIOCARTA_FLUMAZENIL_PATHWAY	-0.27265	0.022409	0.746227	-0.50778	-0.50316	0.657094	1.21033	-0.17122	0.769278	0.054682	-0.53083	0.269829	-0.4002	-0.63686	1.3594	0.44502	1.17345	0.873778	1.41779	0.18838	-1.88318	0.74008	0.394307	1.2134	2.14468	2.35522	-0.33873	-0.85047	-0.23884	-0.70141	-0.38637	-0.04367	1.30254	1.01209	1.17345	0.747763	1.19343	2.10627	0.830749	1.22877	1.51307	0.38816	-0.29263	-0.29109	0.048534	1.64677	1.40704	0.698587	1.04743
BIOCARTA_MELANOCYTE_PATHWAY	-0.08018	0.783576	0.192323	0.405353	-0.38921	-0.14867	0.158801	-0.93607	-0.29902	0.102916	0.071533	-1.3005	-0.7146	0.105416	-1.74781	-0.15641	-1.04182	-0.85239	-0.92029	0.606438	1.25527	0.660663	0.894541	-0.18687	-0.83538	1.57564	-0.65215	-1.70054	-0.3788	-0.60148	-1.46892	-1.99044	1.1341	0.366945	0.947125	0.746362	0.968875	-0.13387	-1.05405	0.809363	0.810433	1.36421	0.138655	0.750631	0.664457	0.216235	0.488431	-4.42263	-0.6962
BIOCARTA_S1P_PATHWAY	0.759146	0.172539	0.648748	-0.45885	-0.35182	-0.07674	-2.40077	1.01531	1.18016	-0.1141	0.290109	-0.09638	-0.53049	-0.02224	0.097216	-1.01107	-2.19953	-0.47016	1.05303	-0.38732	-1.28919	-0.28908	1.47559	-1.91393	-1.44188	0.12534	0.218431	0.151053	1.72023	-0.73277	0.752698	-1.33336	0.49549	2.33254	0.450929	1.64311	1.31856	-0.27588	0.71495	0.353666	0.772532	0.662598	1.12488	0.004369	0.652882	0.321106	0.888408	-0.78489	0.84135
BIOCARTA_HBX_PATHWAY	-0.31205	-0.0057	-0.54089	-0.16009	-0.78146	-0.0471	-0.25714	-0.38791	-0.64753	-0.32802	0.072081	0.033516	-0.00324	0.624042	-0.13995	-0.36417	-0.34944	-0.97558	-0.64571	-0.90013	0.686254	1.29159	-0.57394	-0.03921	0.197322	1.6885	-0.77899	0.273302	-0.16175	-1.40246	-0.26237	-1.77412	1.64256	0.576211	2.29109	1.88976	1.43751	0.188532	-0.45907	2.11642	0.79745	2.28161	-0.02903	0.036334	1.13068	-0.2619	0.241511	-0.6167	-0.17812
BIOCARTA_MALATEX_PATHWAY	-1.07332	-0.18496	1.81532	-1.75707	-2.5876	0.682972	0.920581	0.134596	1.06134	-0.66901	-0.8921	0.212428	-1.07546	-0.04358	1.11213	0.27099	-0.31528	-0.49677	0.448822	-1.56554	-1.68396	3.11756	-1.19281	-0.20364	-1.18243	-1.69628	-0.00324	-0.74296	-1.01245	-4.32857	-0.13034	-0.65931	-0.54515	0.646371	-0.54823	0.230679	0.446957	-0.77892	-0.67241	0.790085	0.197893	0.13718	-0.49348	2.67505	0.268951	0.135512	-1.62034	-0.29981	-0.23977
BIOCARTA_TSP1_PATHWAY	-1.30459	-0.19328	0.224895	-0.65384	-3.06928	-0.7139	0.254269	0.084421	1.19848	0.606294	-0.29992	-0.63057	1.34925	0.689936	-1.08171	-1.43757	0.002984	-1.60609	-0.44904	1.79304	-2.26377	0.366194	1.33175	-1.28035	-2.83133	0.715652	-1.6641	0.768761	0.718081	-1.76582	-2.51051	-0.08421	0.520996	-1.15527	1.04382	0.334558	-0.08937	-2.92779	-0.45957	-0.17807	1.3436	-0.01987	-1.30653	-0.7138	-0.49338	-0.10951	-0.56741	0.661783	-0.78546
BIOCARTA_NPP1_PATHWAY	0.995842	-0.59056	-0.31995	1.37372	1.14294	-0.14992	-0.92123	-2.21498	0.384045	-0.01475	-1.19445	0.418091	1.8702	0.403164	-0.05185	-0.75147	1.08671	-1.00953	-1.28816	1.52912	-0.81084	1.69513	1.77744	0.750807	0.983892	-1.19259	1.05553	0.462455	-1.3524	0.319525	0.356485	-1.14982	0.928632	-1.11689	-1.28636	-0.87532	-0.3576	1.43067	-2.08299	-1.17139	-3.22631	-0.24695	-1.77042	0.472512	-0.31635	1.7573	-0.12518	2.10502	-1.22791
BIOCARTA_CPSF_PATHWAY	0.614046	-1.72558	-0.49881	-0.58054	-0.55194	0.490208	-0.55263	1.922	-0.27893	0.192308	0.60301	0.75715	-0.7954	0.004103	0.486399	0.132932	-0.15637	0.354911	-0.88884	-0.0898	0.756103	-0.89466	-0.21813	0.160381	1.13536	0.027302	-2.35846	0.654604	1.30588	-0.48948	1.74872	0.168081	0.427794	1.57679	0.527522	0.45413	-0.91516	-2.25196	-0.04951	0.202245	0.335291	-0.91234	0.874501	1.66855	0.536198	-1.63984	1.1483	0.414968	-0.48191
BIOCARTA_HES_PATHWAY	-0.70104	0	1.33628	1.45561	0.796873	1.9844	-0.1512	-0.19934	-2.65968	-0.01574	-0.25722	-1.98948	-0.18087	1.39777	1.18735	-0.0228	0.261757	0.727237	-0.20072	-0.55897	-0.08678	-1.24529	0.049929	1.15759	-0.40924	-1.19052	-0.8035	-0.59333	0.077797	-1.15655	-0.12014	-1.55368	0.990701	0.603212	0.697534	0.068994	0.841762	-0.75154	0.044439	0.951274	-0.69134	0.56276	0.015873	0.466126	-1.33894	-0.784	-0.06571	0.370615	-0.09951
BIOCARTA_ERBB4_PATHWAY	-0.30175	0.043105	0.567322	0.040536	-0.8126	0.679875	-0.643	2.93863	-0.26217	1.62295	0.404404	-0.31203	0.424447	0.113515	0.148463	-0.82391	0.115057	2.0968	2.22426	0.180841	-0.17275	-0.96319	-1.18058	-0.54124	-0.05249	-0.01189	-0.26783	-0.12392	-1.16568	-0.15939	1.80334	-0.19793	0.038994	0.043619	-0.15425	0.096041	0.060579	0.053384	0.261015	-0.12649	0	-0.41122	-0.71907	-1.16002	1.96678	0.607923	-0.38192	0.318576	-0.51349
BIOCARTA_RHODOPSIN_PATHWAY	0.114823	0.054404	0.230453	-0.83313	-2.78738	-4.53538	-0.03518	0.603386	1.04299	-0.01539	-0.15186	0.742975	-1.57587	0.66068	1.1857	1.11591	1.46696	-0.34457	-0.34353	2.01074	0.929441	0.512757	0.70964	-1.73317	-0.44249	0.987777	-0.75917	0.529424	0.899232	0	-0.88209	-0.16436	0.497131	-0.5102	0.431503	0.043987	0.459629	-1.33211	0.317957	-0.16956	0.469005	-0.69771	-1.17586	0.057529	0.130449	-1.07794	0.037736	0	0
BIOCARTA_RNAPOL3_PATHWAY	-0.37578	-1.0087	-0.02587	0.524246	-0.02566	-0.54557	1.34083	1.16391	0.848851	0.169958	-1.83948	-0.87146	0.583716	0.267793	-0.24027	1.32363	-0.46681	1.10317	1.40691	-1.45714	0.482448	-1.59227	0.913822	0.864111	-0.49222	-0.16174	0.864915	0.51801	0.205395	-0.64711	-0.32412	-0.02324	0.653331	0.773894	-0.47854	-1.1831	-0.70272	-4.16433	-0.35176	0.569357	-0.84847	0.124846	0.301381	0.196716	0.806628	1.1322	0.566829	0.37819	1.21448
BIOCARTA_TERC_PATHWAY	0.056071	-0.48544	-0.5129	0.08421	0.657982	-1.44082	-0.37151	-0.38044	-0.15669	0.001851	-0.67487	-0.25964	2.02241	1.17616	0.712889	-0.48682	0.590722	-0.37151	1.43903	-0.2418	-0.07914	-0.96244	0.86045	0.47336	0.679259	1.53854	0.476105	0.38345	0.156275	-0.87047	-0.12581	0.590722	0.256479	0.41159	-0.04002	0.315504	0.645628	0.509735	0.627098	-0.11277	0.541306	1.65659	0.416394	-0.9796	0.055384	1.18234	-1.03657	1.05262	1.28186
BIOCARTA_EOSINOPHILS_PATHWAY	-1.49935	0.236679	0.363504	-0.51416	1.08493	0.699865	-1.04535	1.96443	0.64748	-0.50221	-0.1006	0.258735	-0.03719	2.15283	-0.24305	0.879073	1.01509	-0.88544	-0.94058	0.386479	-0.26419	-0.00227	-1.15655	-0.6226	-0.22834	0.772467	0.253221	0.809228	-0.09693	-1.70061	-2.69499	-0.79354	-1.20986	0.077689	0.731111	0.622667	-0.13001	0.564769	0.823013	0.321229	-1.14553	0.261492	1.08585	-1.58574	0.144777	0.135587	-2.95232	-0.86063	-2.00113
BIOCARTA_REELIN_PATHWAY	-0.09271	-0.96388	0.386369	1.38284	0.047332	0.420272	-1.5314	-0.61748	0.225695	1.77052	-0.02342	0.389317	0.039962	0.101873	0.519035	-0.10745	0.224221	-0.89018	0.007532	-0.55262	0.613376	2.06092	-0.45828	0.337724	0.00311	0.657598	-0.1045	-0.70002	0.799109	-0.26222	0.762257	-0.02195	0.126932	-0.11187	0.641383	-0.09123	0.460072	0.24928	0.69445	0.74162	0.838909	-0.29613	0.212428	-1.05528	-0.80173	0.196213	0.619272	0.49545	-0.80026
BIOCARTA_BARD1_PATHWAY	0.372116	-0.79499	-0.21868	-0.40788	0	-2.29514	-1.00254	-0.0816	-1.57113	0.815211	0.133676	-2.34437	-0.57972	0.352809	0	-1.24387	-1.15989	-0.79306	-1.40895	0	1.53343	0.065136	-0.44939	0	-0.85291	0.498577	-0.86546	1.06427	1.89157	0	0	1.23031	1.12895	0.32578	0.542983	0.990904	0.599938	-0.69073	0.56229	1.65217	1.26699	0.5063	0.967736	0.762117	0.311299	-0.53628	-1.70821	0	-2.14937
BIOCARTA_LDL_PATHWAY	0.860616	-0.2003	-0.16426	-1.87759	-1.84876	1.02642	0.804146	0.48575	0.316339	0.283899	-0.13662	0.250257	0.765698	0.561444	-0.40095	0.828176	0.112085	-0.02969	0.101271	-0.64245	-1.31529	2.36729	-0.88636	-1.57482	1.04445	-0.30604	0.506175	-1.1639	1.06607	-1.38017	0.31754	1.58031	1.35203	2.05731	0.458115	0.361996	1.39168	-0.21232	-0.18228	1.0084	-0.26518	-0.63525	-1.42223	-0.58478	0.583071	-0.04651	0.893057	-0.12701	0.174563
BIOCARTA_SAM68_PATHWAY	0.460726	-0.6554	-0.31079	-1.50763	-0.87558	0.218167	1.12095	-0.17534	0.60799	-1.82973	1.18228	0.110718	-0.11555	-2.45214	-0.67924	-1.49521	-0.51226	-0.02583	-0.10283	-1.40862	-1.6997	-0.07533	-0.45941	-2.57368	-0.75188	-1.1371	0.85813	0.276841	-1.93291	2.64729	-1.24398	-1.0774	-0.04603	-0.19798	-0.59366	-0.5115	0.653017	-1.00025	-1.20974	0.694722	-0.15334	-0.6206	-0.04056	-0.97872	0.472837	-0.44984	-1.2769	-0.11652	-0.10711
BIOCARTA_FBW7_PATHWAY	2.05476	-0.61564	-2.3652	-1.68506	0.632529	-0.8288	-1.63664	0.40723	0.102307	-1.31185	0.516179	0.411412	1.18638	0.135436	0.596276	-0.46658	0.472715	0.480191	-0.43446	-0.03289	0.101041	-1.28263	0.684536	-0.2167	1.05823	-0.16085	0.930697	0.945939	0.421855	-1.42228	-0.21586	-0.07491	0.668395	0.633817	0.061363	0.475326	0.725487	0.524659	0.791383	0.530851	0.245972	0.606303	0.162933	-0.29788	-0.14836	0.01954	-1.87924	0.991195	-0.42814
BIOCARTA_CB1R_PATHWAY	-1.34064	1.21173	-0.22317	0.672622	0.15851	1.25064	-0.74578	-1.28096	-2.03001	0.128056	-0.82373	0.595673	-1.78192	0.31955	0.214545	-1.68367	-1.25034	0.255518	-1.7246	-1.61066	-0.07556	0.918755	0.010509	-0.0386	0.005599	0.911053	-0.45211	0.321643	0.222297	0.650846	-0.04765	0.995585	1.53272	0.68608	1.53406	0.92862	1.17519	1.33304	0.573439	0.997491	-1.48704	-0.02746	-1.90786	-0.45021	0.099549	-1.06631	-0.06622	-1.23939	-1.24855
BIOCARTA_SUMO_PATHWAY	-0.76363	-2.50075	0.076322	0.86454	-0.2801	-1.21149	-0.77231	0.705076	-0.21778	0.027195	-0.58081	1.47272	-0.67148	0.760875	-0.51512	0.003808	-1.55063	0.280567	-1.2722	-1.15678	1.84706	-1.28768	-0.09411	-2.78553	-1.21176	1.0822	-0.35669	0.835205	0.597348	-1.8923	1.66036	0.797623	1.59976	-1.71924	1.04354	0.345445	0.486931	-2.05355	0.797134	2.33299	2.10443	1.87515	1.38319	2.45212	-0.3547	-1.08738	-1.19862	-2.48937	-0.85271
BIOCARTA_IFNA_PATHWAY	-1.7202	-2.52357	-1.22267	-1.90388	-0.03928	0.909491	0.13726	1.87214	0.915245	1.58129	0.710749	2.01508	1.19966	1.64618	0.776317	1.31483	2.27603	0.244264	0.316904	1.01552	0.603175	-1.97534	0.450587	0.120478	-0.57492	0.767493	1.92162	-0.38489	0.970199	-0.12915	0.528059	1.09805	0.008648	-1.43635	1.97642	-0.0882	0.310429	-0.78937	0.420701	0.666399	-0.82862	-0.50999	-0.25061	0.500173	1.81621	-0.18983	1.23885	2.01949	1.25059
BIOCARTA_PKC_PATHWAY	0.823812	0.395815	0.963873	-0.79301	-1.06633	1.71346	-0.32875	1.84506	0.302012	0.052366	1.25931	-0.82826	0.211199	-0.79569	0.012693	-1.60272	-0.07581	2.37892	1.00447	0.367103	-1.06558	-0.51099	-0.63241	0.19228	1.41631	0.663618	0.866542	0.163057	0.369236	-2.01593	0.895377	-1.14639	0.754022	1.23072	1.17195	1.0696	1.72501	1.90745	1.21815	0.706726	0.985151	0.129888	-1.58297	-1.74784	1.38768	1.43368	0.757543	-0.27197	-1.00177
BIOCARTA_PPARG_PATHWAY	-1.34185	2.21081	0.25126	0.036033	1.50366	0.185702	-0.05859	-0.38898	-0.36959	-0.33337	-1.00848	1.11981	0.309745	0.109984	-0.42324	-0.01129	-0.06307	0.814749	-0.30198	-0.36802	0.844948	-0.06715	-0.61918	0.036407	0.257976	0.813733	-1.07798	-0.22574	-0.15674	0	0.416375	0.414398	1.47693	0.117642	1.04719	-0.82922	-0.0571	1.76115	-0.11406	1.55615	1.38301	-0.83147	-0.69547	-0.11077	0.008684	2.80555	-0.21351	1.04381	-0.07489
BIOCARTA_ION_PATHWAY	0.491222	-0.41872	-0.62505	0.497923	-0.70328	0.51208	-0.27073	1.30636	-1.05519	1.05001	0.594969	-0.17425	0.272574	0.838153	0.729883	0.08603	0.911237	0.813231	1.89801	-0.47543	0.136448	0.345987	-0.73031	-0.39083	-0.80061	0.95053	-0.65971	0.296504	0.302727	0.054868	1.08852	-0.4068	0.846263	-2.22096	0.707751	0.642691	0.932447	-0.61863	0.024066	-0.043	0.007146	0.090229	-0.87425	-0.93229	0.923427	0.138425	0.003845	0.560336	0.220203
BIOCARTA_PELP1_PATHWAY	-0.61445	0.552341	-0.4423	-0.23057	0.546125	0.488766	0.154027	-1.54661	0.249334	-0.78639	0.422285	-1.27905	-0.81509	-2.73039	-0.90666	-1.02857	-1.2911	-1.18289	0.987121	-1.11118	-0.44545	-0.12198	0.071196	-1.57692	-0.26448	-0.44193	0.586852	-0.32335	-0.01775	0.670695	-0.12305	-0.27027	0.609349	0.788138	0.052745	0.314701	0.884832	-0.27539	0.219918	1.16406	0.288444	-0.15731	0.041095	-1.09877	0.328575	0.228209	-0.53989	0.764888	-0.13406
BIOCARTA_STAT3_PATHWAY	-0.2319	-0.78097	-0.92526	-1.06826	-0.78872	0.681009	-0.66929	-0.50365	-0.52409	-1.62823	0.23498	-0.23935	-0.1615	-0.8153	1.01758	-1.11867	0.412576	-0.47714	0.800368	-0.72912	-1.73779	-0.02982	1.3232	-0.43412	-1.54681	-1.86585	0.618395	-0.48025	-1.28163	1.01472	-0.93975	-1.59284	-0.69492	-0.02574	-0.51384	-0.78099	0.429735	-0.40812	-0.32856	0.176694	-0.75459	-0.54346	-0.81371	-1.16563	-0.04606	0.133154	-0.96663	0.836504	-0.08215
BIOCARTA_EEA1_PATHWAY	0.495952	-0.62094	0.069623	-0.25555	0.543239	-1.47669	-0.83127	0.68462	-0.95722	0.933618	-0.21392	-0.8932	-1.44517	1.15528	-0.40139	0.807732	-0.94131	0.081789	-1.20499	0.217705	0.216761	0.559659	-0.05634	-0.27308	-1.30681	1.14799	-0.05577	0.515844	0.928049	-0.70939	0.121244	0.591441	0.466542	-0.16324	0.795189	0.652747	0.222933	-0.39294	0.633365	0.317369	0.253804	0.292047	-0.23142	-1.36848	-0.88036	-0.28208	-1.876	-1.10101	-1.37786
BIOCARTA_MITR_PATHWAY	-0.69788	-0.44206	-0.50013	-0.30479	0.695777	-3.02411	-1.84473	-1.08589	0.572201	0.824321	-0.26582	-0.14917	-0.39678	0.875408	-2.26549	0.188564	-0.75629	0.661648	-0.61759	-0.10256	-2.89702	-0.83598	-1.58886	-0.82505	0.645417	-0.48899	0.976315	-0.65907	-0.17891	-0.53624	-0.92007	-0.26776	0.567816	-0.07961	2.24989	0.169371	-0.80795	1.09588	1.15852	0.669781	1.19801	0.712502	0.848632	-0.32847	1.05905	1.79646	-0.27264	0.87755	-0.36705
BIOCARTA_RECK_PATHWAY	0.198179	0.345578	-0.59395	-0.15806	-0.37855	2.20379	-1.72711	0.049195	0.862257	-0.62371	1.47342	1.37312	0.678341	-0.07945	0.32648	-0.59255	1.12176	0.172319	-3.72706	0.130126	0.883431	-0.75474	0.914986	-2.75569	-0.98284	-0.17224	1.21517	-0.31088	-1.11726	-1.98628	-1.02897	0.263702	0.920707	-1.18271	0.563579	0.631024	0.149072	-0.51763	-0.08204	1.14911	0.820687	0.945751	0.81362	0.822297	0.750162	-0.6145	-1.80641	1.67258	-0.19963
BIOCARTA_SLRP_PATHWAY	-0.84615	0.736889	-1.10685	0.81887	0.356587	-0.16099	-0.15965	-2.50335	0.360671	-0.45866	-0.68726	-0.64643	-0.25391	-0.81699	-0.26566	-3.52255	0.845022	-1.6854	-3.77675	0.663899	-4.90154	0.519277	0.257708	1.08902	1.31114	2.06231	-0.96644	0.52957	-1.04645	2.02328	-0.09776	-3.31015	0.83504	1.28658	0.885404	0.534639	0.085108	1.12728	0.061596	-1.30454	0.487254	-0.61353	-2.09042	-2.91793	-2.27683	1.21561	-1.05626	-0.02646	-1.07051
BIOCARTA_ALTERNATIVE_PATHWAY	0.175369	-1.99788	-1.31952	1.33219	0.964704	-1.89792	-1.43487	-1.71095	-0.748	0.381175	0.305444	0.452212	-0.74956	1.11347	-2.80744	-1.39859	0.126338	-2.07331	-0.29094	1.33207	5.50587	-0.37714	-0.17341	-0.07355	0.391867	0.297467	-1.06717	-1.00063	1.9098	-0.5822	-0.66883	3.2158	-0.04109	1.49199	0.708833	1.72952	-0.13759	1.38291	0.877992	1.48219	0.377332	-0.97749	-1.43136	-1.1155	-1.28211	-0.70189	-1.50026	0.061391	-0.71811
BIOCARTA_FOSB_PATHWAY	0.201934	-0.10134	0.654456	1.6504	0.87157	1.98205	-1.84507	-0.46002	-0.10963	0.834162	0.482024	-0.00107	-0.60189	-1.02835	0.166943	-0.08108	-0.47606	-2.12824	-0.17333	-0.17815	0.433722	1.88539	-0.27963	-0.53723	1.18695	0.862305	-0.09015	-1.60519	1.47543	-0.18542	-0.15227	0.954638	0.88681	-0.37286	-0.11059	-0.38504	-0.25977	0.176268	0.109847	0.608973	0.439973	-1.9665	-0.40499	-2.54702	-0.29006	0.138744	-0.27569	0.350336	-0.82483
BIOCARTA_NOTCH_PATHWAY	0	0	0.741814	1.08302	0.563897	1.98394	-0.18518	0.162596	-2.73107	0.753016	-0.14123	-1.84814	-0.08315	0.695739	0.616939	0.342328	-1.4295	0.89068	0.994445	0.064896	-0.10629	-1.19525	0.386149	1.41776	0.503666	-1.87752	0.220762	0	0	-1.41648	0.198558	-1.77011	1.13772	-0.06796	0.791295	0.674014	0.743063	-0.65018	-0.93369	1.03786	-0.30526	-0.98332	-0.75993	-0.11482	-1.15875	-0.9602	0	0.453909	0
BIOCARTA_TUBBY_PATHWAY	-0.00226	1.05173	0.253174	0.097076	0.006771	0.850478	0.116427	-0.31059	0.682768	-0.59956	0.828546	-0.84855	0.89692	-0.32994	-0.21899	-0.14675	0.909821	0.642776	0.222213	0.484097	-0.75695	0.080305	0.481517	1.33942	1.58066	0.615685	1.29942	-0.82275	0.129327	0.562792	0.614394	-1.53228	1.17687	1.63355	0.547311	0.595043	1.16783	1.52389	1.54841	0.040313	0.855638	0.16932	-0.8937	-0.76598	-0.75308	0.869829	0.858218	0.832417	-0.44733
BIOCARTA_MRP_PATHWAY	0.310806	0.141645	0.897441	2.05854	-0.79862	-0.19982	-1.12965	-0.00252	1.39366	0.443431	-0.14948	0.170951	1.10319	-1.92516	1.50296	-0.46551	-0.19376	-0.31888	0.501184	-1.13238	0.693269	-0.02161	-0.03432	-3.47209	1.35383	0.935853	-0.22819	0.00445	-0.23706	-1.19524	1.06889	-0.39438	0.39751	0.36793	1.38527	0.639154	0.109392	0.012166	-0.00058	0.855975	1.58443	0.889565	2.14141	0.327823	0.120616	-1.64632	-1.08359	-0.55521	-0.81141
BIOCARTA_DICER_PATHWAY	-1.26057	-0.91238	-0.39777	0.520044	0.507781	0.517143	1.23196	-2.02178	0.607713	0.125346	0.446751	-0.55878	1.4746	-0.20265	0.598666	0.004744	0.362618	-0.78588	1.35577	0.818927	0.650302	0.583855	1.17616	0.712575	1.1353	0.408483	1.50525	0.761168	-1.42365	-3.43611	1.04666	-0.17589	0.498208	0.35861	0.224328	-0.76608	-0.11806	1.94355	0.119907	0.775403	0.614385	-0.53019	-0.41315	-0.38031	0.74617	1.53635	-0.67726	-2.3431	0.241681
BIOCARTA_PLCD_PATHWAY	-1.71249	0.877032	-0.40667	0.999931	-0.90363	1.31542	-0.01269	2.23544	0.236246	1.87529	-2.17422	-0.08125	1.01168	-0.14736	0.956445	0.191444	1.22538	1.60713	1.15862	0.536154	-0.14833	-0.78459	-1.83734	0.309295	0.609456	1.35533	-0.44774	-0.59706	-1.85401	0.173125	1.62029	-1.86001	0.290421	0.992265	0.314512	0.393918	0.968784	1.99053	0.689428	0.27506	0.496618	0.650146	-1.16185	-1.6096	-1.594	0.893113	0.283642	0.116179	-0.37471
BIOCARTA_RAN_PATHWAY	0.500693	-0.21454	-0.58976	-0.4387	0.66233	-2.82695	-0.53924	1.03677	1.4994	1.60936	0.394868	0.916969	-1.0997	0.647641	-0.62197	-0.84043	-2.58448	-0.682	-1.32595	-3.13091	2.01835	0.473711	-0.256	-1.70741	-2.52413	0.540827	-1.98428	0.133364	1.95681	-2.54047	1.84549	-0.07645	1.21324	-1.16127	1.39084	0.566608	0.318641	-2.72297	-0.53137	2.12182	1.15638	1.32574	2.17908	1.93403	1.81037	-1.35686	-0.12315	-1.38525	-0.99677
BIOCARTA_PEPI_PATHWAY	0.388979	0.467071	-0.36504	0.29419	1.12556	-0.73342	-0.80199	-0.61446	1.55067	0.015933	-1.60779	1.76016	-0.13225	0.140669	-0.78686	0.796333	-1.76229	0.986426	-0.12663	-0.14708	-2.62539	-0.60139	-0.34402	-0.21777	-1.48877	0.573977	0.482959	1.03708	-0.47057	-1.9465	0.501355	1.10075	0.290155	-1.43733	0.661127	0.833915	-0.02903	0.01905	-0.38322	1.19881	0.581484	1.37886	1.02554	0.939431	-1.01521	-0.42635	0.24737	-1.00047	0.72944
BIOCARTA_IFNG_PATHWAY	-1.311	-1.49756	-0.48303	-1.69355	0.448693	1.83528	-0.69474	1.45064	2.03441	1.60261	0.179341	0.538826	0.226504	1.6351	0.646777	0.23908	2.00926	0.195062	-0.34155	0.715949	0.875254	-1.6359	-0.38137	0.753679	-0.41281	1.74829	0.488519	-0.1246	0.262138	0.672978	1.66025	0.337598	0.922417	-0.49561	2.54377	0.80713	0.652017	0.255849	1.11421	0.546163	-0.53649	0.447645	-0.01979	0.129034	0.662498	0.653065	0.380569	0.898312	-0.16757
BIOCARTA_BOTULIN_PATHWAY	-0.97679	1.117	1.09868	0.010022	0.257438	0.288097	0.667764	-0.4279	0.206472	-0.59108	1.96639	2.67329	-0.43956	0.222835	0.386906	1.27587	1.05839	1.98061	0.450372	1.57153	0.334511	-0.33568	2.00776	0.027047	0.303231	0.682511	0.212431	-0.26332	0.627652	1.28501	0.967165	1.30507	0.043908	-0.61942	1.44611	0.655543	-1.39231	-0.29454	1.07016	0.607809	0.708228	0.710151	-0.33237	-0.67098	-1.52261	-0.21479	1.2736	-1.63148	1.14479
BIOCARTA_FEEDER_PATHWAY	-0.16368	0.095456	0.573733	-2.36418	-1.08371	0.578941	0.322962	0.114687	0.294542	0.476098	0.190169	0.527934	-0.07798	0.067256	-0.21129	-1.27027	0.421136	0.105379	-0.50183	0.328297	-1.93191	0.072801	0.259965	0.398972	1.75167	1.55173	0.819967	-1.9495	0.746283	-0.44669	-1.9497	-0.15572	-0.46134	0.824568	0.690316	-0.5155	0.503029	1.54589	1.05722	0.001937	0.164966	-1.21433	-0.87017	-2.02115	-1.12622	0.185732	-1.85838	0.238507	-0.90942
BIOCARTA_PROTEASOME_PATHWAY	0.183571	-2.95416	0.78891	2.26085	0.401886	-1.68191	0.666082	1.19875	-0.50142	2.14045	0.751392	0.734877	-0.4101	1.75165	0.062362	-1.00287	-1.88111	-1.76305	0.49379	-3.70135	-2.07824	0.327551	-1.41535	-1.48014	-3.23517	0.675811	0.141932	-4.52471	3.23964	-3.72313	1.45658	0.86789	2.46951	-0.71461	2.3023	1.64892	2.02483	-2.4173	1.24585	1.81802	1.17289	-0.08805	0.533578	-0.48615	2.39319	-2.95282	-0.14332	-6.09911	-3.14703
BIOCARTA_KREB_PATHWAY	-0.42263	0.746254	1.89103	-0.43744	-3.7902	0.63426	1.14421	-0.27108	0.430198	-0.63132	0.136367	-0.34181	0.731673	0.138414	1.51591	1.2153	0.515927	0.870913	0.88682	-0.70203	-3.76186	2.26842	-1.02909	-1.60194	-1.14805	-3.01928	0.912904	-0.9052	-0.42789	-6.08799	-0.8359	-0.80797	-1.84509	2.57623	1.34823	-0.92949	1.18613	-0.02796	-0.82281	0.017732	-0.35771	0.085789	-0.65605	-0.62908	0.214188	0.412711	-0.50594	-1.27265	-0.49933
BIOCARTA_RELA_PATHWAY	0.652016	0.357811	-0.75157	-1.11204	-0.77695	1.19001	0.533957	1.14749	-0.64348	-0.92322	0.774925	1.51275	-1.09177	-0.70936	0.521491	-1.18236	0.278063	0.368854	0.364773	0.361399	0.076517	-0.4638	1.36525	-2.10882	0.292458	0.134985	0.527043	-0.86266	0.929002	-1.247	-1.16136	-0.51886	0.278379	-0.1944	0.949976	1.62261	0.354714	0.251078	0.786318	0.949672	0.969866	-1.23924	-0.75836	-0.24091	0.65868	0.46863	-2.61907	-0.64605	0.025089
BIOCARTA_NO1_PATHWAY	-0.46764	1.31896	-1.1354	-0.32575	0.739633	-0.55365	-1.14856	-1.41359	0.260686	-0.55657	-0.59133	-1.19918	0.507432	-1.83509	-2.00802	-1.19115	0.836605	-0.86996	-0.84833	1.43863	0.016239	-1.33105	0.339749	0.831508	2.1697	0.252261	-0.61372	-1.78056	0.865918	-0.71244	-0.47291	-0.70817	0.23071	1.47946	1.0999	-0.0065	0.499642	1.61019	2.1504	-1.0318	0.825716	0.94192	-0.44416	-0.71938	0.012005	1.99294	-0.05865	0.587884	-1.6532
BIOCARTA_CSK_PATHWAY	0.62611	1.30397	-0.61239	-0.83138	1.4553	1.44439	-0.15459	0.954663	0.507951	-0.64792	0.42157	0.318504	0.335644	-0.18889	-1.01916	-0.11516	1.5886	-0.23312	-0.35739	0.732329	-1.12505	-0.29087	-0.73911	-0.34189	0.778811	0.367653	1.08962	-1.00249	-0.0893	-2.30032	-2.94939	-1.38384	-0.16469	2.06421	2.64071	1.06253	0.830611	1.06169	1.11536	0.897058	0.418909	0.340239	0.09022	-2.13855	0.434938	0.596488	-0.67616	-0.90606	-2.24476
BIOCARTA_SRCRPTP_PATHWAY	1.0627	-0.5545	-1.04732	0.095371	-0.56339	0.142905	-0.76549	1.97046	0.081135	1.24123	-0.29055	0.860313	-0.31613	0.032209	0.117955	-1.48592	0.810699	1.2983	0.754485	1.00837	0.135075	0.018328	-1.73865	-1.14325	-0.3897	0.963169	0.875952	-0.66613	-0.7193	-1.82849	0.029402	-0.42202	0.085386	0.263126	1.16047	0.801065	1.08029	0.352911	1.23635	1.48884	0.179771	-0.18867	0.352264	-0.41216	1.05523	0.220719	0.471962	-0.83391	-0.26081
BIOCARTA_AMI_PATHWAY	-0.37525	-0.84446	-1.33705	3.04178	2.12312	-2.58063	-1.89038	-2.54693	-1.17024	0.391134	-3.12861	0.208819	0.166632	2.20428	-2.95148	-1.00401	0.009358	-1.99521	-3.3604	1.46695	5.38628	1.08961	1.04113	1.41646	1.27044	-0.40319	-0.24405	-0.46917	1.14738	-0.25818	0.08528	4.98987	-0.09379	-0.11354	-1.1359	-0.48703	-1.04138	0.437435	-1.68464	-0.77599	-2.62615	-0.70875	-2.16898	-1.01911	-1.47281	1.50364	-0.20559	1.28949	-2.42407
BIOCARTA_ARAP_PATHWAY	0.157552	-1.88644	-0.71926	-0.39211	0.290886	1.67613	-2.29787	0.100595	0.473952	-1.08344	0.584341	0.084393	-0.63759	-0.18169	-0.5467	-0.79185	0.524153	0.987029	-0.82447	-1.08942	-1.50523	1.34083	0.193048	-2.63875	-1.38321	-0.53637	0.526642	-0.93108	-1.15264	-4.81097	-0.38512	-0.30786	-0.28216	2.16645	0.32556	1.5753	1.54758	0.465035	0.230203	-0.5302	0.375259	0.315288	-1.91625	-1.2045	1.20854	-1.45315	-0.14199	-3.11836	-0.80083
BIOCARTA_AGR_PATHWAY	-0.87822	-1.92442	0.687306	0.266826	-1.40045	0.314152	-1.64751	0.044892	0.342536	-0.64058	0.876537	-0.44837	-0.10108	-1.08451	-2.77786	-1.51679	1.65864	-0.70818	-1.06412	0.295095	-1.19622	0.887621	0.273917	0.610945	0.154686	-0.5289	1.29298	-0.76612	-2.742	-1.99452	-0.16414	-2.97262	0.255953	-0.41579	0.472804	0.999366	1.46652	0.970171	1.81645	0.156873	1.11594	-0.93391	-0.55561	-2.67124	-0.18514	1.96058	-0.75991	-0.0027	-1.40166
BIOCARTA_AKAP95_PATHWAY	0.736222	0.118886	0.5622	-0.656	-0.09361	-0.4151	-0.66528	2.05096	0.673206	0.645375	1.08668	1.58022	-0.22662	-0.80411	-0.39879	0.782106	-1.25344	0.891537	-0.03543	-1.13979	-0.36003	1.62928	0.925509	-1.15579	-1.23717	-0.83444	1.20734	-0.62684	1.1416	-2.40375	-0.09182	-0.83736	0.163231	-0.07273	2.40221	0.369831	1.13494	-0.9972	-0.33576	1.19814	2.31372	-0.24174	1.23599	0.752253	1.84493	0.039415	-0.30399	-1.10427	-0.93352
BIOCARTA_AKT_PATHWAY	-1.89579	-0.23056	-0.48477	-2.61658	-1.07521	0.69761	0.004822	0.960199	0.651319	-0.44531	2.28387	1.06072	-0.40974	0.427231	0.167407	-0.90078	-1.23554	0.344302	-0.78434	1.01065	0.588947	0.321244	0.640913	-2.14056	-0.13207	0.716869	0.387806	-1.08618	1.81315	-3.7267	0.378495	1.30183	0.565722	0.030547	2.5642	2.29797	1.17089	0.708167	1.49954	1.24588	0.940218	-0.52421	-0.61665	-0.46129	0.015555	0.173803	-0.02073	-0.48949	0.107036
BIOCARTA_ALK_PATHWAY	1.15799	0.243144	1.05237	-0.60092	0.005814	0.725149	-0.23677	-0.88123	-0.23442	-1.00027	1.41319	-0.71856	0.226673	-0.12109	0.421857	0.470375	1.38911	-0.03135	-0.46494	-1.44788	0.052539	0.448838	-0.10698	-1.64999	-1.05008	-1.562	-0.66866	-0.08127	1.14513	-0.6248	-0.15248	0.208614	-0.36257	1.8781	1.53138	1.16719	1.23857	-2.16912	0.973154	0.618735	0.597071	0.717301	-0.01889	0.371707	-1.04846	-1.3375	0.374952	0.243928	1.25395
BIOCARTA_AT1R_PATHWAY	0.94559	-0.90372	-0.7055	-0.27999	-1.05332	-0.1734	-1.79128	-0.95525	-0.62978	-0.56663	0.221472	-0.5975	-1.07584	-0.84673	-1.41222	-2.0937	-0.82236	-1.40746	-0.84414	-1.30863	0.094915	-0.21395	-1.11895	0.039701	1.19114	1.90166	0.481076	0.185057	-0.75675	-0.98531	-0.7482	-0.4519	1.96227	1.96366	2.19574	2.14763	2.31399	0.806495	1.98407	1.41167	1.9162	0.347207	0.017718	-2.0551	2.11811	1.12614	-1.58705	-0.47062	-3.28947
BIOCARTA_ACE2_PATHWAY	0.491145	0.942823	0.203259	1.89907	0.317267	0.210491	-0.80864	-3.33857	-1.47528	-1.5652	-0.71891	-0.29228	-0.25714	0.328997	-0.84526	-0.60005	0.576663	-1.3311	-1.97799	1.71337	-0.71758	1.61554	1.30437	1.39301	2.50899	-0.6471	1.32633	0.284625	-0.43643	1.4129	-0.84176	-1.38907	1.04278	-0.57654	-0.21668	0.177631	0.433693	1.29272	-1.56309	-0.68667	-2.21502	0.260077	-0.76302	-0.57349	-2.32009	2.30702	-0.29996	1.05213	-1.62128
BIOCARTA_ASBCELL_PATHWAY	-1.37563	0.167357	2.17637	-0.36357	0.767164	0.494879	-1.31368	1.38906	0.826444	-0.39408	-0.07114	1.84384	-0.0263	0.682487	-0.17186	0.621599	0.717776	-0.33081	-0.81588	0.273282	-0.5507	-0.0016	-0.81781	-0.44025	1.37516	0.546217	0.331453	0.57221	1.37738	-1.20252	-1.90565	-1.66434	-0.8555	-0.36487	0.90484	-0.73003	0.400311	0.324981	0.581958	-0.10568	-1.35159	0.443541	0.767814	-0.18669	1.64335	0.095874	-2.0876	-0.60856	-1.41501
BIOCARTA_DNAFRAGMENT_PATHWAY	0.546642	0.055836	1.67038	-0.93157	0.345521	-0.2399	-0.00651	-1.01032	0.24856	0.189721	0.719961	1.28374	0.129388	-0.83614	-1.26455	-1.70187	-1.18213	1.08531	-0.4408	-2.06798	0.282152	0.624479	0.82745	-0.09423	-2.1432	-1.95557	-0.02088	-0.15317	-0.64474	-3.9268	0.245141	-0.96035	-0.54455	-1.69013	0.42592	-0.61879	-0.61647	-1.27278	-1.6454	0.653583	0.86228	0.208465	0.309111	1.43645	1.33774	-1.07666	0.347203	-2.33057	-0.96294
BIOCARTA_CHEMICAL_PATHWAY	-1.29846	-0.74055	-0.38327	-1.73026	-0.2953	0.543011	0.459703	1.56136	1.13995	0.426081	0.986509	0.784324	1.31059	0.644449	1.11659	-0.7021	1.59314	0.334561	-0.91743	-0.35388	-0.49252	-0.65	0.83834	0.163478	-1.30188	0.413834	0.281582	-2.23416	0.418016	-1.45749	1.96852	0.739248	0.575318	-0.68308	1.99125	0.811004	0.501464	0.51086	1.04463	-0.01016	0.888478	0.666868	-0.8683	-1.45859	1.20019	0.82118	-0.13692	0.065481	-0.75568
BIOCARTA_SPPA_PATHWAY	-0.32855	-1.65627	-0.7882	-1.45886	-0.55343	0.154356	-0.11509	-0.29492	-0.56604	-1.34902	0.755787	-0.3361	0.224122	-0.7331	-2.31383	-1.55575	0.826328	-1.34829	-1.05739	0.703469	0.205482	-1.78291	-0.64599	-0.20539	1.03986	-0.4986	0.752389	0.832559	-1.88982	0.653861	-1.18905	0.41248	-0.42004	-0.12903	-0.5363	0.330243	0.315995	1.08788	0.313834	0.389545	0.804222	-0.81474	-1.84567	-2.08286	0.591688	2.51787	-1.69268	1.80195	-1.68349
BIOCARTA_ATM_PATHWAY	1.36373	-0.24167	0.929452	-1.25395	-0.84476	2.09703	-0.07091	0.115491	0.029178	0.055862	0.739194	-0.3099	-2.11774	-1.74849	1.21183	-1.23685	-0.47314	-0.64593	-2.03486	-1.17988	0.39339	0.873724	0.525533	-0.52688	-0.93932	-1.17401	-1.30076	0.352282	0.331441	-1.93256	0.386134	-0.27418	0.165375	0.104197	0.273576	0.445647	0.161065	-0.68186	0.303983	0.459579	1.34591	0.498363	-1.09727	-0.89862	2.09058	0.776615	1.64543	-2.48186	-1.98283
BIOCARTA_AGPCR_PATHWAY	-0.19154	0.579337	-0.14769	-1.13909	-0.79621	0.387766	0.103767	1.5107	0.814144	1.05119	0.681766	-0.41217	0.506539	-1.55046	-0.16434	-1.10061	0.580907	1.20174	1.35349	1.08876	-2.1007	0.258446	0.320773	-0.93254	1.08724	-1.36077	1.23106	-1.04292	-0.74714	-1.29947	-1.29259	-1.82147	0.276233	1.78884	1.3065	-0.0251	0.187879	1.13941	0.074602	-0.47095	1.08204	-1.02904	-1.2947	-1.93683	1.19216	2.29957	0.4917	-0.05275	-2.01769
BIOCARTA_BCELLSURVIVAL_PATHWAY	-1.51477	1.37182	1.7905	-1.97506	-0.1752	1.31452	0.757289	-0.29715	2.21316	-0.48994	0.409274	0.029426	1.21389	1.84423	0.299454	-0.40934	1.2396	0.611466	-1.55552	0.479362	-0.88941	0.231331	0.822906	2.63492	-0.30282	-1.10963	-1.43057	-1.35225	-0.7424	-0.20621	-0.15687	0.863761	-1.5242	-0.45951	-0.24175	-0.28423	-0.79228	0.020155	0.069123	-0.4122	0.762142	0.232384	-2.1663	-0.7328	-0.38132	0.685951	0.634703	1.46135	0.193757
BIOCARTA_BCR_PATHWAY	-1.16245	-1.77495	-0.07883	-0.55858	-0.80741	-0.88077	-0.77976	-0.37002	-1.54893	-0.30033	0.197605	-0.31653	-0.84543	-0.46969	-1.38967	-2.22099	-1.53558	-0.55968	-1.02269	-1.04733	-0.07304	-0.12552	-0.32144	-1.16524	-0.05306	1.2825	0.319316	0.993797	-0.31235	-0.24471	-1.83319	-0.52836	0.10021	-1.62754	1.79278	1.1311	0.550623	-0.70193	0.168926	0.92236	0.574489	0.834388	-0.10305	0.245131	0.322903	1.83414	-1.39786	0.458956	-1.89609
BIOCARTA_BIOPEPTIDES_PATHWAY	-0.46781	-1.63858	-1.40372	-1.15739	-0.29341	0.177433	-2.5002	-0.87681	-1.37194	0.704782	0.015086	-0.80127	-1.07697	-0.43426	-1.59719	-2.87673	-0.70302	-1.77778	-1.31193	-0.49862	1.02648	-0.0962	-1.11648	-1.19585	-0.22884	1.74772	-0.4788	0.157788	0.098351	-0.34836	0.302484	0.258186	1.12044	0.451474	2.7623	1.69396	1.70111	0.459869	1.72146	1.30991	0.752652	0.729899	-0.43423	-1.31434	1.41215	0.957169	-0.83406	1.0739	-3.40469
BIOCARTA_RANKL_PATHWAY	0.890991	-0.17505	0.639271	-0.99514	-0.76605	1.17112	0.254413	1.37074	-0.38491	-0.11437	1.40332	0.562125	0.223836	-0.79383	0.368592	-0.58912	0.110695	0.662068	0.15106	0.694962	-0.69367	-0.08031	0.168407	-0.2388	1.41066	0.417677	1.14553	0.734842	1.59947	-2.95384	-0.61759	-0.32479	-0.44218	0.452797	0.978183	-0.18393	1.09838	0.998993	0.271384	0.575946	0.137348	-0.68071	-1.47147	-0.90625	1.65427	0.793565	1.02929	-0.3982	-0.01837
BIOCARTA_CACAM_PATHWAY	-0.66236	0.573219	-0.22555	0.203273	0.182505	-0.86301	-0.76271	-1.37606	-1.153	-0.44441	-1.19435	-1.19496	-0.47449	-0.49501	-2.63341	0.139961	-2.2489	0.533905	-1.14671	-1.66179	-0.72758	-0.50885	-0.41554	-0.4281	-0.2831	0.057926	0.443621	0.082292	-0.86068	0.604375	-0.57431	-2.20028	0.01522	0.784707	1.65143	-0.00495	-0.73403	-1.49379	-0.52929	0.890282	1.03699	1.62617	0.79061	0.865308	0.854206	1.12947	-0.1779	-2.52426	0.480366
BIOCARTA_CDMAC_PATHWAY	0.689269	-0.96253	-0.03408	-2.21086	-1.10097	0.843785	0.262553	0.998822	0.059161	-0.51594	1.35866	-0.74113	-0.53941	-1.82554	-0.87951	-2.5946	-1.23153	0.053089	-0.27305	-0.61794	-1.08885	-0.3904	-1.47195	-2.08932	0.321354	0.097436	0.793317	1.21148	-0.35132	-1.31939	-0.83748	0.04222	0.100016	0.941526	0.695876	0.81829	1.61204	1.081	-0.0508	1.31864	0.519246	-0.57195	-0.89903	-1.57798	1.78617	0.836717	-1.11341	-0.24241	-2.01403
BIOCARTA_CASPASE_PATHWAY	-0.36276	1.25247	1.75452	-0.00798	2.04427	-1.98357	-1.39396	0.698562	0.833734	-0.95665	0.169913	0.458743	1.35677	0.328478	-1.21183	0.570902	-0.78828	0.254457	-0.4146	-2.04449	-2.62838	0.202656	0.430274	-0.44937	-1.91337	-1.24308	-0.57071	-1.86933	-0.53625	-1.69857	-0.56768	-1.59972	-1.43024	-0.70595	1.50798	0.436855	0.568278	0.756208	-0.78113	0.225249	0.524022	1.63643	-0.12028	-0.81117	0.550012	-1.73918	-0.29271	-3.6615	-0.85105
BIOCARTA_CBL_PATHWAY	-0.00949	-0.00171	0.189407	-1.65862	-1.54448	1.36967	-0.57701	1.92972	0.545505	0.274315	0.28897	-0.66464	-0.51572	-0.12004	-0.34559	0.761198	2.24035	1.27731	-0.63051	0.202085	-0.96394	0.381041	-1.01846	0.012471	-0.04069	1.23596	0.280845	-0.33543	-0.09847	-1.92762	0.58355	0.645007	0.073073	0.09325	0.656898	1.19403	1.51151	0.013209	0.342965	0.770079	0.696025	-0.05199	-1.38531	0.695047	0.816798	0.433242	-0.37429	-1.58205	-1.90967
BIOCARTA_CCR3_PATHWAY	-0.40982	-0.96779	0.483599	-1.73358	-0.68351	0.687616	-0.54003	1.05569	0.351195	-0.31251	1.53384	-0.96397	-0.10035	-1.22705	-1.02074	-1.93167	-0.62652	-0.65885	-0.05862	-0.6147	-0.97288	-0.47598	-0.12477	-4.23676	0.401786	0.703299	1.81354	0.45488	-2.5114	-0.29991	-0.11301	0.125594	-0.95621	1.52516	0.547801	0.465381	0.988982	1.14403	0.634685	0.453854	1.01605	-0.65042	-0.42036	-0.65688	0.655718	0.938542	-1.43296	-0.0804	-1.51206
BIOCARTA_CD40_PATHWAY	0.120216	-0.43263	-0.05962	-0.63586	-1.51083	1.8895	1.02868	1.37532	-0.23108	0.213729	1.63624	0.555154	-0.62051	-0.28687	0.594547	-0.6135	-0.04492	0.56127	0.399805	1.67951	0.105115	-0.5577	2.05994	-1.43733	0.619755	0.020946	1.26363	-0.92376	1.15386	-2.98793	-0.94838	0.419573	0.458827	0.135716	1.26011	1.86876	1.38342	1.02032	0.970192	1.15562	0.811309	-1.24099	-1.47182	-0.39238	-0.1298	0.694401	0.843875	-0.83736	0.00232
BIOCARTA_MCM_PATHWAY	-0.59919	-0.1273	0.645542	-1.7484	0.9064	0.054087	0.450687	1.09658	0.358035	0.296454	1.58521	-0.08883	-1.46477	0.250928	-1.03522	-2.19696	-1.89597	1.15498	1.0955	-0.22936	1.56701	-2.06831	0.505042	-2.86182	0.117001	-0.76759	-0.71181	-2.46322	1.37143	-1.70781	0.083781	0.345461	1.16737	-2.2564	1.13524	1.19685	-0.73022	-1.94497	-0.37499	1.44825	0.215877	-0.27829	1.78005	1.45334	0.797777	-1.72261	-0.2564	-0.49248	-0.57589
BIOCARTA_G1_PATHWAY	-0.4004	-0.58139	0.351199	-0.32597	0.314249	0.146909	-1.03838	0.045425	0.007318	-0.89788	0.666414	-0.89403	0.919819	0.016116	0.274625	-0.24116	1.21076	0.765094	1.12033	-0.83434	0.147104	-0.28202	0.843188	0.06796	0.776435	-1.39004	-0.65236	0.680702	1.22974	-1.09278	0.401097	-0.12502	1.16812	-0.37414	1.53043	0.283419	1.16337	-0.33616	1.36996	1.5774	0.43017	1.98952	0.140763	-0.55197	0.211435	1.26311	0.203744	-0.30966	-0.12993
BIOCARTA_G2_PATHWAY	-1.76709	-0.44177	-0.9243	0.29949	0.711366	-4.00001	-1.40096	0.031292	-0.50766	1.09635	0.927588	-0.07344	1.29528	0.31762	-0.31165	0.075782	0.966967	0.719988	-1.20587	0.505753	-0.00471	-0.7492	1.48041	-0.71456	-0.61042	0.158306	0.402494	1.32144	-1.07395	-2.10802	0.759297	-0.36854	0.294653	-0.27965	0.807825	0.225568	0.16545	0.328321	1.22493	0.487727	0.979064	1.42188	0.709939	1.22828	0.437836	1.82928	-0.67989	-0.87365	0.74535
BIOCARTA_CELL2CELL_PATHWAY	-0.38378	0.143226	-0.42621	1.87355	1.14063	-1.0108	-0.29082	-1.33116	0.385767	-0.79625	-0.26103	0.456702	0.882683	0.295598	-0.99663	-1.72572	1.26109	0.277717	-0.86506	0.2322	-1.92697	-0.91067	-0.34853	0.753629	0.324267	-0.92183	0.624899	1.0807	-1.40324	-0.99526	2.1763	-1.33128	0.642411	-0.56676	0.282389	0.503506	0.936216	0.067252	1.16175	0.497929	0.581209	1.32006	1.4689	1.50675	-0.52149	1.47755	-0.43211	-0.18324	0.814033
BIOCARTA_CERAMIDE_PATHWAY	2.67651	-0.64872	-0.76746	0.692296	-0.99082	-0.13106	-0.08591	0.040384	0.46012	-1.52542	0.497555	1.03227	0.158958	-2.98218	0.565522	-1.64374	-1.24041	-0.52138	0.150797	-0.55975	-2.31579	-0.11247	-0.47574	-1.93157	-1.40311	-0.3303	1.1251	0.513218	0.30374	-1.20327	-1.34649	-0.57862	-0.23684	0.013919	0.284142	0.602117	-0.37265	0.015389	0.611504	0.367392	0.762453	0.510994	-0.18587	-0.83017	0.970189	1.47276	-2.50081	-1.24139	-1.09651
BIOCARTA_TID_PATHWAY	1.3402	0.268604	0.325368	-1.05483	-1.48641	0.301183	0.251873	0.939981	0.568885	1.3402	1.21219	0.814551	0.663237	1.01842	1.03749	-0.93834	0.414691	0.666061	0.333505	0.950055	-0.66088	-0.71275	0.084396	-1.45761	1.72946	0.882959	1.90964	0.716337	0.46965	-3.02138	-0.18479	-0.56905	0.297042	0.605091	0.858234	1.25776	1.67329	2.05711	0.264508	0.983727	1.23099	0.723026	-0.66938	-0.37655	1.66936	0.924827	1.55095	-2.97887	1.34511
BIOCARTA_CLASSIC_PATHWAY	-0.93511	-1.38748	-1.95758	-0.48864	1.85119	-1.88345	-1.97936	-3.14855	0.492078	0.433596	-0.0408	0.353581	-0.87085	1.69155	-4.03735	-2.3676	0.716036	-2.75998	-1.44642	1.73382	6.40306	-0.6696	-0.42884	0.835691	1.02386	3.32272	-2.26604	-0.09373	2.15059	0.616534	-0.50726	4.85485	0.390043	2.5106	0.99465	1.45799	0.113179	2.61844	2.22135	0.882845	-0.65489	-1.48526	-2.57735	-2.89409	-1.55392	-0.85945	-1.28547	0.146481	-0.79784
BIOCARTA_COMP_PATHWAY	-0.9128	-1.38446	-1.87424	-0.56811	1.54045	-1.81887	-2.06835	-3.41533	-0.00123	0.415137	0.219179	0.338528	-0.97725	1.26163	-4.07508	-2.01353	0.372746	-2.65546	-1.38484	1.63462	6.74589	-0.84427	-0.32342	0.800113	1.08129	3.01969	-2.5958	-0.53392	2.04094	0.590286	-0.77102	4.58497	0.507162	2.6478	1.04311	1.4933	0.08166	2.8176	2.19278	0.997376	-0.06106	-1.42203	-2.46763	-2.80751	-1.63664	-0.80898	-1.45188	0.140245	-0.76388
BIOCARTA_HDAC_PATHWAY	-2.37418	0.300475	-1.67804	-2.15888	0.197617	0.001549	0.029094	-1.45727	-0.62352	-0.9423	0.545728	-0.21311	-0.43492	-0.6119	-1.73259	-1.85181	-1.40167	-0.09357	-0.76758	-0.29477	-2.59245	-0.15595	-0.80711	-1.0859	-0.16069	1.15252	-0.39056	-0.11272	-0.70683	0.506448	-0.77333	0.548683	-0.49053	0.018972	0.926388	-0.03906	-0.81984	-0.6363	0.488768	-0.7147	-0.18865	1.49662	0.461545	0.173727	0.018911	1.68779	0.196198	1.61078	-0.01078
BIOCARTA_GCR_PATHWAY	-1.85608	-0.02954	-0.64708	-2.88137	-0.36972	-0.11374	-0.61547	0.52469	0.105382	-0.86007	0.950532	-0.60331	-0.17043	-0.69426	-0.72356	-2.03307	-1.42942	-0.1677	-1.58431	-0.40026	0.381094	-0.34085	-0.05848	-0.29494	0.131271	2.12001	0.194816	0.73932	0.792751	-1.95421	0.056856	1.44865	-0.01362	0.692666	1.91945	1.55931	0.643135	0.606879	1.35798	0.51857	0.617178	0.849256	-0.36673	0.091979	-0.21451	1.21518	-0.04904	0.31201	-0.42199
BIOCARTA_CTCF_PATHWAY	-0.34666	-0.78716	0.197775	-1.2238	-0.81184	2.21121	-1.05143	0.475136	0.324273	-0.918	2.32438	0.420914	0.475772	0.602557	-0.23939	0.599153	-0.90913	0.559404	-0.14145	0.340837	0.374495	0.671041	-0.32829	1.089	0.029348	-1.49389	-0.47466	-0.42962	0.163678	0.346571	-0.28632	0.430713	-0.51796	-0.84646	1.34205	0.40188	0.565286	-0.93371	0.979451	1.13896	1.12895	-0.29511	-1.00017	1.44073	-0.47389	0.403457	0.083957	0.302808	0.830749
BIOCARTA_CTL_PATHWAY	-2.2324	0.36219	1.01627	0.016739	1.34656	0.552957	-0.08427	0.391313	1.57206	0.092082	-0.97893	1.907	0.770953	0.593562	0.302297	-0.61132	0.061562	-0.87925	-0.96472	-2.20641	1.66685	-1.84577	-0.89518	0.849327	1.24188	2.83288	0.291297	-1.71661	2.7098	-2.05879	0.417644	0.224693	0.680628	-0.67468	1.71283	0.789136	1.2143	0.881459	1.75104	0.435669	0.007063	2.91316	2.17311	0.050301	1.23923	-0.40575	-0.7531	-1.84883	-0.92547
BIOCARTA_CXCR4_PATHWAY	0.535277	-1.11974	-1.00787	-1.88727	-1.10044	1.46464	-0.19939	0.154442	0.010527	-1.09536	1.9531	-1.00037	-0.46431	-1.20091	-0.65238	-2.08667	-0.39717	0.228718	-0.20855	-0.6767	-0.95187	-0.00542	-0.96431	-1.8117	0.340565	0.595568	0.770285	1.16118	0.980402	-0.2283	-0.31906	-0.54751	0.323627	0.422781	1.4374	1.58904	2.27851	1.86451	1.22823	0.587692	1.11806	-0.08177	-2.11592	-1.84776	0.959011	1.78643	-1.18925	0.054088	-0.59273
BIOCARTA_CELLCYCLE_PATHWAY	-0.45565	-1.20253	-1.40902	-0.86573	0.313904	-0.34766	-1.64757	0.18504	0.768756	-1.15169	0.017546	-0.6102	0.361355	-0.30822	0.178783	-1.96197	0.232434	1.14146	2.42893	-1.04421	-0.3148	-0.461	0.824021	-0.37934	1.46606	0.006204	0.661926	0.021702	0.904539	-2.00784	0.690718	-0.57059	1.32589	-1.37002	0.238588	0.78453	1.22443	-0.90534	0.518414	1.0207	-0.33713	0.650808	0.503924	-0.41527	0.23524	1.07504	-0.62091	0.989355	1.02577
BIOCARTA_CFTR_PATHWAY	1.14631	0.891266	-0.03909	-0.5478	0.007194	0.211766	0.439188	0.212607	0.548013	-0.12215	0.494472	-0.0243	0.393179	-1.99654	-0.71279	-0.06369	1.13591	0.057221	0.402736	0.965409	-2.20671	0.581819	0.74016	0.202184	1.98671	-0.67543	0.977826	-1.39979	0.220998	-1.30866	-2.3654	-1.84183	0.518674	2.09171	1.63642	-0.22845	0.357371	1.40639	0.284906	-0.36883	1.48917	-0.48096	-0.88465	-1.74418	0.767664	1.25511	0.682504	-1.03046	-2.06229
BIOCARTA_CYTOKINE_PATHWAY	-0.52602	2.14625	-0.58535	-1.84288	0	1.19358	1.68757	2.36006	-0.7423	-0.7766	-0.63253	-0.2592	0.001346	-0.19344	-0.53812	0.651712	-0.13728	-0.13126	1.26765	-0.06618	-0.78059	-1.02205	1.55916	0	0.506362	0.434879	0.61625	2.02807	-0.56079	0.346946	-0.23498	-0.82637	-1.02449	-0.48777	-0.56373	0.184116	-0.00666	-1.75109	-0.28646	-1.16406	-0.55252	-1.26106	1.68732	0.53665	-0.48804	-0.5874	0.060423	0	1.94574
BIOCARTA_INFLAM_PATHWAY	-1.49935	0.236679	0.363504	-0.51416	1.08493	0.699865	-1.04535	1.96443	0.64748	-0.50221	-0.1006	0.258735	-0.03719	2.15283	-0.24305	0.879073	1.01509	-0.88544	-0.94058	0.386479	-0.26419	-0.00227	-1.15655	-0.6226	-0.22834	0.772467	0.253221	0.809228	-0.09693	-1.70061	-2.69499	-0.79354	-1.20986	0.077689	0.731111	0.622667	-0.13001	0.564769	0.823013	0.321229	-1.14553	0.261492	1.08585	-1.58574	0.144777	0.135587	-2.95232	-0.86063	-2.00113
BIOCARTA_D4GDI_PATHWAY	0.107421	0.820291	0.0633	-0.66155	-0.6303	0.274089	-1.85606	1.09506	1.1388	-0.45327	-0.15169	1.59698	0.921847	0.398833	-0.85329	0.796837	-0.81019	0.407772	0.27553	-1.02305	0.42783	-0.10234	-0.47535	0.358704	-2.33899	-1.68876	0.905606	-2.17585	-0.10834	-2.56469	-1.6027	-0.41309	-1.01472	-1.09356	1.93191	0.258321	0.261395	0.162463	-0.48281	-0.0284	-0.39368	2.09146	-0.13522	-1.94209	0.327512	-2.1372	-0.33205	-2.79941	-0.70542
BIOCARTA_DC_PATHWAY	-0.8408	0.284779	-1.59352	-0.47812	0.664507	0.117433	0.429577	0.46162	0.260119	0.299911	0.32836	1.5017	1.15821	0.211317	0.106796	0.05097	0.284157	-0.57238	1.19288	0.66231	1.17534	-1.11912	0.489605	0.837116	-0.09488	0.94133	0.14142	-0.49213	0.423964	-2.14513	1.8428	0.592734	-0.01848	-0.51763	0.503002	-0.30604	-0.97084	-0.4824	-1.59035	-0.3913	-1.71217	-0.08738	0.294054	0.609527	0.557108	-0.69765	-0.89233	0.046205	0.520873
BIOCARTA_P35ALZHEIMERS_PATHWAY	-0.93154	-1.18797	0.404879	1.11494	-0.94699	0.373875	-1.22263	0.423334	-0.16617	0.404958	1.27353	0.225664	-0.24354	1.26127	0.722536	-0.25942	-0.39075	-0.20556	-0.04454	-1.22268	-3.06307	1.20805	-0.88817	-0.99061	-1.23915	0.153117	0.044543	-2.05669	1.21673	-0.9136	0.654863	-1.49363	0.76683	0.16383	0.882257	-0.32136	1.74115	0.468304	1.11935	0.690014	0.463619	0.716795	0.481104	0.044514	0.217771	0.433078	-0.38951	-0.03673	-1.11745
BIOCARTA_RNA_PATHWAY	0.219486	-1.09863	0.757624	0.814881	0.403035	-0.20839	0.395585	0.942922	-0.25141	-0.19567	1.27986	0.308295	-1.68857	-1.00928	0.153829	0.286764	-2.13382	0.653546	-0.21231	0.246853	0.694852	-0.03383	1.04321	-1.17725	-1.32024	-0.2905	-0.92564	-1.29484	1.4814	-3.49903	0.025514	-0.14691	0.306526	-0.3298	1.61031	1.12884	1.14979	-0.38333	0.229624	1.0597	0.960505	-0.69454	0.187921	-0.92648	2.13335	-0.0362	-0.47222	-2.99297	0.011567
BIOCARTA_SKP2E2F_PATHWAY	2.05476	-0.61564	-2.3652	-1.68506	0.632529	-0.8288	-1.63664	0.40723	0.102307	-1.31185	0.516179	0.411412	1.18638	0.135436	0.596276	-0.46658	0.472715	0.480191	-0.43446	-0.03289	0.101041	-1.28263	0.684536	-0.2167	1.05823	-0.16085	0.930697	0.945939	0.421855	-1.42228	-0.21586	-0.07491	0.668395	0.633817	0.061363	0.475326	0.725487	0.524659	0.791383	0.530851	0.245972	0.606303	0.162933	-0.29788	-0.14836	0.01954	-1.87924	0.991195	-0.42814
BIOCARTA_CALCINEURIN_PATHWAY	-0.08883	1.2178	0.448604	0.478526	-0.06853	-1.21972	0.029917	0.216196	-1.97513	-0.10101	1.48735	-0.78241	1.04845	-1.29595	-0.78707	-1.45817	-0.25164	1.1471	1.53447	-1.35518	-2.12427	0.200912	0.479231	-0.67825	-0.35811	2.28367	1.33586	0.322064	0.040806	-0.54303	0.398462	-3.19368	0.312293	-0.16767	0.859422	0.689509	0.785825	0.02802	1.43621	-1.16435	0.189257	0.971925	-0.41373	0.041939	0.161296	1.61643	-0.48176	-0.17038	-0.4618
BIOCARTA_EGF_PATHWAY	-0.21209	-0.28159	-0.42792	-2.32235	-0.54324	0.957983	-2.06362	0.592406	1.2136	0.235268	0.14678	0.294745	-1.07835	0.893901	-0.6585	-1.25367	0.597468	-0.36967	-1.9179	-0.54295	0.617932	0.234539	-1.39307	0.203604	-0.42549	1.55586	-1.48522	0.303123	-1.38646	-0.47087	0.064982	0.072054	0.854826	-0.9368	1.91537	0.809009	0.674413	0.622942	1.28081	1.10814	1.02452	0.415766	-0.80977	-0.24215	1.39562	1.06029	-0.72692	1.2008	-3.15768
BIOCARTA_ETC_PATHWAY	0.40382	0.872316	0.63645	-0.68744	-0.34222	-0.61933	0.792903	-1.43582	-0.10969	-1.32061	-0.47554	0.625039	-0.76473	0.068676	-1.3682	1.57184	-0.76767	0.888731	-0.73388	-1.23536	0.394071	2.7533	-0.59057	-1.69674	-1.86165	-3.00996	1.30481	-0.36184	0.64745	-4.79946	1.57379	1.05126	-2.17444	2.85103	1.41338	-1.58638	2.01836	-1.36918	-2.04412	0.842333	0.120531	-0.48626	1.29732	0.56926	0.925003	-1.02156	-1.61721	-1.95532	-1.10937
BIOCARTA_NDKDYNAMIN_PATHWAY	0.691908	-0.09684	-1.01903	0.317619	-0.20859	0.385968	-0.1586	-0.60715	-0.70362	-0.6216	1.73918	-0.68094	0.570427	-0.26885	-2.0578	-1.1862	-0.40815	-0.39368	-0.33232	-0.78274	-2.3271	-1.02889	1.15894	-1.4216	-1.34921	1.64726	0.583456	-0.90154	0.729721	-2.76658	-1.07149	-0.9104	0.319786	-1.29205	1.12909	1.02033	0.04442	-1.45219	0.741967	0.163832	0.207337	0.921445	0.847097	0.346221	-0.89147	-0.10525	-0.93973	-0.02271	-1.20526
BIOCARTA_EPHA4_PATHWAY	-0.18582	-0.26435	-0.08189	0.426243	-0.30807	-0.78088	-0.48486	-1.02938	0.467805	0.604186	-0.33996	-0.20751	0.66707	0.584522	-0.53387	-0.53174	1.8233	-0.22676	-2.1474	2.16413	-0.80866	-0.1931	-0.09458	1.53656	3.15071	-2.38545	0.446733	-1.73335	-1.22869	1.38851	-1.05591	-1.04603	0.25729	-0.44421	0.427565	0.273236	0.577315	2.14078	2.50526	-0.02364	0.537372	0.196443	-0.86921	-1.36092	-0.72371	4.68209	-0.7951	2.17372	-1.20341
BIOCARTA_EPO_PATHWAY	-0.20227	-0.01695	-0.52746	-1.17089	0.706508	-0.57667	-0.58641	-0.78954	0.435115	-0.05643	0.365965	0.275898	-0.65385	-0.39048	-0.7195	-2.22493	0.085074	-1.59869	-2.4439	-1.0134	0.690517	0.137267	-1.57982	0.454658	0.418637	1.65239	-0.71676	0.21256	-0.53076	-1.84141	-1.26393	-0.33206	0.441849	-0.78791	2.24533	1.10906	1.60782	1.68095	1.16364	1.56018	1.2901	1.33832	-0.19869	0.167294	0.572532	-0.1025	-0.6522	0.13495	-2.23522
BIOCARTA_ECM_PATHWAY	-0.55054	0.379054	0.651891	-1.19984	-0.29793	-1.46121	0.262287	-1.54528	0.994441	-0.82634	0.331787	-0.59526	-0.09804	-0.41168	-2.45357	-2.86743	0.74232	-1.81335	-2.40245	0.456741	-0.76617	0.161328	-0.60232	-0.14361	2.30338	0.006819	0.63545	0.132142	-3.24662	-0.83966	-1.3334	-0.5227	0.737074	1.22101	0.986923	1.26415	1.86709	2.83955	1.71133	1.33089	1.5099	0.474109	-0.62227	-1.13819	-0.79954	3.85275	-2.55154	1.8848	-3.09686
BIOCARTA_ERK_PATHWAY	0.053032	-1.3285	-0.59559	-1.44325	-0.73647	0.266646	-1.34941	0.443427	0.480454	-0.05519	0.774872	0.340481	0.01131	0.053224	-0.84074	-1.95667	-0.57936	-0.79871	-1.4494	-0.59876	-0.32129	-0.33142	0.292317	-1.24263	0.457159	0.632316	0.640454	-0.2204	-0.65358	-1.85217	-0.65062	0.453436	1.25262	1.0282	2.28759	1.60509	1.88778	1.49698	1.33216	1.71119	1.39568	0.36226	0.213992	-0.57232	1.39607	1.58048	-1.22728	1.21434	-2.10727
BIOCARTA_ERYTH_PATHWAY	0.391731	1.10814	0	1.20072	0	0.822758	-0.54698	-0.88779	0.198919	-0.09472	0.388783	-1.89254	-1.70739	-0.04814	-0.72623	-1.36658	-1.08945	-1.31999	0	1.70486	0	0.388193	0.315668	-0.62009	0	1.30155	-0.04106	-2.40493	0	0	-3.10719	0	1.07925	0	-0.18317	0.373452	1.14352	1.13822	-0.06229	-0.21147	0.128752	0	0	0	0.912384	-0.38306	0.22958	-2.3442	-1.46387
BIOCARTA_EPONFKB_PATHWAY	1.38001	-0.2144	0.782944	-1.21879	-0.93821	1.34108	-0.09257	0.751006	0.129704	-0.64959	0.909112	-0.35069	-0.63567	-0.97224	0.067823	-1.58022	-0.83191	1.42712	-0.30938	0.04898	-0.84957	-0.09836	-0.40005	-0.29247	0.922385	0.511547	0.496028	0.899994	1.25499	-3.1362	-0.44335	-0.39779	0.206606	0.554561	1.37945	1.02398	1.57091	1.58224	0.443276	1.0604	0.788186	0.354736	-1.09827	-1.10993	1.10426	0.9826	0.734536	-1.1985	-0.73731
BIOCARTA_EIF_PATHWAY	-0.22196	-3.97173	0.87023	-0.29184	-0.32983	-3.11356	0.042147	1.15189	-0.83264	1.88149	0.631481	1.78686	-0.3308	0.388384	-0.51642	0.862707	-2.08541	-1.46233	0.068401	-2.13203	1.42525	1.16399	-1.21801	-1.23917	-3.79454	0.352726	-0.15408	-1.62708	0.431829	-3.15331	1.77887	-1.32194	0.769481	-2.39473	-0.16552	0.098884	0.352691	-2.92078	-0.33236	0.605734	0.442299	1.79349	1.95357	1.50402	2.90317	-0.29603	-0.06777	-4.15045	0.786137
BIOCARTA_EXTRINSIC_PATHWAY	-1.63074	-0.75879	-0.45543	1.5664	2.71753	-2.35907	-0.98001	-2.77198	-1.27415	0.786782	-2.51128	0.45008	-0.37951	3.30447	-2.84418	-1.22246	-0.56968	-0.86763	-2.40727	0.159463	7.00978	-0.44563	0.359095	0.895516	-0.01022	0.969921	-1.58625	-0.23424	2.13655	-0.76752	-0.73266	6.57651	-0.14484	1.35076	-0.14281	-0.57219	-1.05486	-0.10345	0.020027	-0.05647	-1.26669	0.192959	-2.24887	-0.78626	-1.2657	-0.23669	0.032988	-0.11497	-1.43878
BIOCARTA_FAS_PATHWAY	-0.26707	-1.11393	0.913003	-0.38656	0.539355	-2.45832	-0.71576	1.41554	1.74684	-0.30976	-0.45489	1.55137	0.908318	0.214671	-1.41143	-0.38919	-1.83265	0.015169	-0.90947	-2.88076	-2.68063	0.630686	0.182452	-0.41537	-1.50715	-0.20747	0.27506	-0.96791	-0.24741	-3.98532	-0.08112	-2.36427	0.313025	-0.87097	2.67811	0.682819	1.20051	-0.2768	0.169183	1.34505	1.31152	1.45975	0.205601	-0.81449	1.85588	-0.81479	-2.99014	-3.54594	-0.48263
BIOCARTA_FCER1_PATHWAY	-0.16001	-0.4625	0.02697	-1.20541	-0.96966	-0.06193	-0.54052	0.160848	-0.29361	-1.31442	0.141922	-0.12131	-0.94004	-0.9705	-1.32627	-2.0886	-1.52522	-0.4611	-1.76103	-1.71136	-1.18244	0.519317	-0.7463	-0.93424	0.148206	0.798635	0.080027	0.286707	-0.81321	0.192536	-1.99449	-1.02878	-0.29371	-1.3874	1.57675	1.14532	0.09537	0.067722	0.848185	0.835844	0.431026	-0.10703	-0.58065	-0.49833	0.455115	1.95874	-1.34072	0.299427	-1.98954
BIOCARTA_FIBRINOLYSIS_PATHWAY	-1.17906	-0.73713	-1.71445	1.46959	2.52743	-1.60983	-1.28434	-1.92453	-2.18456	0.957439	-1.83742	0.828766	-0.05525	2.10707	-1.83051	-1.12299	0.031207	-1.9108	-3.48206	1.27193	6.63876	-0.60067	0.767117	-0.34636	0.541166	0.705005	-0.4337	-0.8686	2.30283	-0.75215	0.955665	6.1612	-1.54219	0.434991	-1.45346	0.344421	-1.06141	0.3574	-0.03613	-1.5181	-2.35285	0.417939	-1.1498	-1.14988	-1.06751	0.183925	-1.14166	0.473805	-2.23031
BIOCARTA_FMLP_PATHWAY	0.499102	-2.55511	-0.80482	-1.97297	-1.1232	0.478454	-0.24595	-0.60086	-0.95869	0.005413	0.93515	-0.45276	-0.75845	-1.40938	-1.82781	-3.1088	-2.14248	-1.1338	-1.14271	-1.93128	-1.94252	-0.39729	-1.36899	-3.10721	-0.08927	1.37685	1.12482	0.170022	0.402304	-2.36304	-1.99134	-0.52001	0.403228	1.02227	2.18882	1.5197	1.34441	-0.19062	0.789897	1.08086	1.38215	0.639846	-0.12116	-1.00463	2.41028	1.05438	-1.29856	-0.42714	-1.73369
BIOCARTA_FREE_PATHWAY	1.04559	0.0828	0.651495	-1.09777	-1.29579	1.1676	0.871991	0.883918	-0.09251	-0.97653	0.628739	-0.55375	0.560019	-0.96303	0.036453	0.012594	1.17024	0.265166	0.415574	0.803335	-3.57119	0.397819	-0.32394	-2.32196	2.36008	0.569039	-0.0363	-0.35908	1.28025	-1.44737	-0.48564	-0.46583	-1.72103	2.05936	1.56471	1.09798	2.11533	2.24682	0.547512	0.299041	1.00162	0.676199	0.078186	-0.28157	0.489372	2.13937	0.830379	-2.62164	0.061867
BIOCARTA_GATA3_PATHWAY	-0.81536	-0.75296	-1.30507	-1.28439	-1.04539	0.37427	0.53306	0.530667	-1.1385	0.253524	0.978628	-0.22652	0.38642	-1.2313	-0.76278	-0.83145	0.103886	-0.09402	0.094138	1.25605	-1.16992	0.474491	0.752023	-2.71898	0.57018	-0.51948	0.934637	-0.80148	0.444444	-0.70007	-2.87931	-0.93877	0.247288	1.67312	1.43723	0.325949	-0.04228	0.175979	0.503468	-0.65713	1.01978	-0.45883	-1.21612	-1.50528	1.26542	0.794677	0.646136	0.19892	-0.72732
BIOCARTA_SET_PATHWAY	-0.04661	-0.6187	1.00559	-1.31379	1.71231	-2.57017	0.714576	0.485236	0.548592	0.019147	0.1307	-0.13673	0.912067	1.05093	1.35139	1.40252	-0.60645	0.399177	-0.62744	-1.84572	0.607262	-0.10573	-0.30898	-0.81286	-1.90849	1.03492	-1.41391	0.104828	0.460422	-2.93521	1.29955	-1.01739	1.02276	-0.08338	2.23302	0.806817	0.630745	-0.58915	-0.24068	1.43899	1.67447	1.35268	2.34635	2.56765	1.48625	-0.98027	1.39858	-0.39976	1.46952
BIOCARTA_GH_PATHWAY	-1.14232	0.684741	-0.14787	-2.41382	0.027201	0.233538	-0.33145	-0.08217	0.783894	-0.47718	0.303358	0.141351	-0.82631	-1.14166	-0.75121	-2.27515	-0.1859	-0.68465	-0.78187	-1.1145	0.201572	0.306503	-1.77271	-0.28211	0.573907	0.79957	-1.70387	0.12314	-1.59314	-0.68519	-1.25818	-0.09042	0.279761	-0.71441	1.25826	0.474437	1.09819	1.74697	0.918662	1.61292	0.823413	0.59897	-0.52929	-0.25241	0.588065	0.820769	-1.08058	0.556802	-1.93574
BIOCARTA_AHSP_PATHWAY	0.905605	-0.58376	-0.52185	0.831976	1.05003	0.631372	-0.16799	-1.80174	-1.28678	-0.08765	-0.3138	-0.55871	-1.12584	-0.19728	-1.28831	-0.2508	-1.86812	-0.61488	-0.57371	-0.46647	0.097452	0.577076	-0.31886	-0.68844	-0.382	0.867999	-0.05013	-1.66287	1.06846	-0.93574	-0.49605	0.861562	0.555554	1.24069	0.543997	1.10667	0.751183	-0.0723	1.09425	1.20512	0.38241	0.412861	-1.28845	0.46608	-0.37075	-2.57022	-0.48273	-0.15249	-0.83296
BIOCARTA_TCAPOPTOSIS_PATHWAY	-0.44609	0	2.71435	0	0	0	-0.81248	0	0.521288	-0.05509	0	2.34884	0	-1.18765	0	0	0	0.417609	-0.21325	0	-0.51462	0	0	0	2.17312	0	0.215524	0	2.04483	0	0	-1.56019	0	-0.5937	0.548525	-1.65508	0.696135	-0.10518	0	-0.47069	-0.76591	0.36577	0	1.32172	2.17927	0	0	0	0
BIOCARTA_HIVNEF_PATHWAY	0.207645	0.004908	1.19563	-0.82974	0.268019	-3.85982	-0.49079	1.58206	0.938425	-0.05556	-0.09136	1.7841	1.33894	-0.9165	-1.51898	-0.9822	-1.09865	0.06922	-0.68311	-1.53942	-3.2266	0.091317	1.35912	-1.00277	-0.74658	0.464065	0.111088	-1.73199	1.6577	-3.7975	-0.32232	-1.30899	-0.02378	-0.39017	2.08866	1.83415	1.09059	0.137986	0.006027	0.941817	1.48198	1.8494	0.013542	0.743259	1.39895	0.742193	-2.71577	-2.90385	-0.81561
BIOCARTA_SALMONELLA_PATHWAY	-0.09482	-0.18724	0.227721	-0.694	0.293284	-2.31485	-1.30359	0.14622	0.534773	1.06861	0.143594	0.356456	-0.30235	-0.19306	-1.38947	-0.98652	1.1237	-0.87887	-1.45008	-1.01309	1.06021	0.322449	-0.40905	1.1119	1.38466	0.385084	0.140701	-1.29962	-0.54331	-2.34386	-0.24434	-0.53664	0.122049	-0.51042	0.135729	0.89244	0.684393	1.07609	1.3969	-0.16995	0.850154	1.24207	-0.01933	-0.3647	-0.45583	1.23814	-1.14723	-0.19548	-2.14068
BIOCARTA_MPR_PATHWAY	-0.0285	0.038313	-0.75496	-1.70784	-0.52759	-0.19147	-0.35137	-0.92198	0.87808	-0.674	0.747432	-0.94325	-1.26629	-2.15065	-1.81801	-1.25586	1.02296	-0.58511	-0.18614	0.057569	-3.13641	0.044365	-0.13209	-0.6519	2.23315	-0.74851	0.998972	-1.91557	-0.06289	-0.19597	-2.34137	-1.36117	1.16796	2.15579	1.41938	0.227447	1.38087	2.74912	1.30151	0.90644	1.77122	-0.36257	-1.29558	-2.45583	0.848109	2.11374	-0.50992	-0.02441	-2.00984
BIOCARTA_HCMV_PATHWAY	-0.33742	-1.5945	-1.9463	-3.56276	-1.38972	0.24588	0.986029	-0.22191	0.160776	-0.22705	0.737835	-0.17327	0.321103	-0.75885	-1.39881	-2.65093	-1.7067	-1.0306	-1.12174	-0.21308	-0.61294	-0.69071	-0.23935	-2.13881	-0.58214	0.952083	0.165972	0.596361	0.304538	-2.37872	-1.14253	1.64058	-0.17735	1.22163	1.54477	1.16752	1.28198	-0.3185	0.57817	0.88305	1.12079	0.499589	-0.84768	-1.71896	0.888878	1.2388	0.056182	0.601482	-0.75323
BIOCARTA_P53HYPOXIA_PATHWAY	-1.03533	-0.62562	0.054908	0.593774	-0.51947	-0.89809	-1.96029	1.57731	1.27138	0.412562	0.523994	0.437887	2.63826	0.23326	1.82189	-0.80738	0.337984	-0.87062	-0.71838	0.014348	1.79558	-0.43684	0.421784	-1.24659	-1.04575	2.1581	-0.83401	0.240921	2.41075	-2.78928	2.06308	2.45894	0.435002	-0.45494	1.09702	1.55274	-0.25424	-1.19176	1.03827	0.451145	1.01319	1.3662	1.50135	0.166944	0.737278	-0.4869	-1.13714	0.391885	0.23623
BIOCARTA_HIF_PATHWAY	-1.33547	-1.82094	-0.24631	-0.50305	0.820857	-2.78408	-0.20968	0.277891	-0.03031	-0.3068	0.288244	1.57135	0.694133	0.849255	-1.19969	1.65113	-1.41395	-0.53476	-1.33791	-1.36163	-0.20989	0.392801	-0.00073	0.285967	-2.02266	1.89766	-0.50324	0.297881	0.207416	-2.69223	1.22382	-3.13303	0.357332	-0.48413	1.16982	1.04905	0.142007	-1.36183	-0.16503	0.811358	0.654981	2.19342	1.33566	2.01662	0.001125	0.171923	-1.21896	-4.31347	-0.01399
BIOCARTA_IGF1_PATHWAY	-1.0054	-1.14948	0.921291	-1.99542	-0.74126	-1.45996	-0.34576	-0.13667	0.40594	0.222664	-0.01098	-0.2588	-1.37632	-0.32397	-1.63698	-1.65049	-1.07067	-1.67916	-1.98284	-0.96055	0.724939	0.769863	-1.53497	0.243868	0.893282	0.105588	-0.25281	0.93356	-1.89776	-1.98149	-1.0903	-0.52928	-0.36706	0.270934	0.852356	0.76827	0.625966	1.1228	0.492836	1.54936	1.00652	1.75825	-0.06427	0.539425	0.433215	0.853576	-0.88592	0.576994	-2.21295
BIOCARTA_IL17_PATHWAY	0.391731	1.10814	0	1.20072	0	0.822758	-0.54698	-0.88779	0.198919	-0.09472	0.388783	-1.89254	-1.70739	-0.04814	-0.72623	-1.36658	-1.08945	-1.31999	0	1.70486	0	0.388193	0.315668	-0.62009	0	1.30155	-0.04106	-2.40493	0	0	-3.10719	0	1.07925	0	-0.18317	0.373452	1.14352	1.13822	-0.06229	-0.21147	0.128752	0	0	0	0.912384	-0.38306	0.22958	-2.3442	-1.46387
BIOCARTA_IL2_PATHWAY	-0.32765	-0.8844	-1.05412	-1.49564	-0.17173	-0.70576	-0.94279	-1.05496	0.302123	-1.08472	0.340072	0.080529	-0.66509	-0.27055	-1.39092	-2.83351	-0.40391	-2.58992	-2.7108	0.081404	0.309719	-0.44806	-1.42877	-0.12489	1.44852	0.534986	-0.66852	0.163181	-0.77877	-2.09582	-2.2566	0.257803	0.797401	0.137514	1.94631	1.36904	1.45253	1.74424	0.343027	1.89688	1.39277	0.604097	-0.22936	-0.21147	0.680324	0.520782	-1.02556	0.412109	-2.82358
BIOCARTA_IL3_PATHWAY	-0.26337	-0.01798	-0.49279	-1.31708	0.725286	-0.44036	-0.81598	-0.80306	0.483771	-0.30054	0.288254	0.068796	-0.69284	-0.66837	-0.8283	-2.55846	-0.14975	-2.02448	-2.59215	-0.7198	0.839273	-0.12704	-1.71097	0.406375	0.716255	0.945307	-0.57262	0.225453	-0.913	-1.95311	-1.43366	-0.23901	0.273601	0.649107	2.17121	1.3399	1.55401	1.8352	1.12062	1.73957	1.1863	1.47091	-0.10352	-0.06483	0.926178	-0.09242	-0.62369	0.143136	-2.37081
BIOCARTA_IL4_PATHWAY	-1.64852	0.739932	-2.11408	-0.07554	-0.37243	-0.34748	-0.84735	-0.04522	-0.39751	-0.20297	0.560493	1.6116	0.055043	0.171669	-0.30422	-0.417	0.248489	0.302083	-1.22987	1.5174	0.796232	-0.82315	-0.98298	0.497379	0.491493	0.914557	0.002129	-0.46899	-0.79135	-1.06929	0.553787	2.18643	0.220251	-0.083	0.977264	0.19131	0.581982	1.18014	0.648566	-0.02892	0.830046	1.26421	1.0187	-0.06979	-0.94273	-0.11729	0.795372	0.756661	-0.4186
BIOCARTA_IL5_PATHWAY	-1.49935	0.236679	0.363504	-0.51416	1.08493	0.699865	-1.04535	1.96443	0.64748	-0.50221	-0.1006	0.258735	-0.03719	2.15283	-0.24305	0.879073	1.01509	-0.88544	-0.94058	0.386479	-0.26419	-0.00227	-1.15655	-0.6226	-0.22834	0.772467	0.253221	0.809228	-0.09693	-1.70061	-2.69499	-0.79354	-1.20986	0.077689	0.731111	0.622667	-0.13001	0.564769	0.823013	0.321229	-1.14553	0.261492	1.08585	-1.58574	0.144777	0.135587	-2.95232	-0.86063	-2.00113
BIOCARTA_IL6_PATHWAY	-0.70049	-1.62527	0.337286	-0.72891	-0.13888	-1.24432	-0.56164	0.103406	-0.11934	0.393849	0.162465	0.267912	-0.47267	-0.3144	-0.57601	-1.33499	0.075616	-1.3951	-1.32497	-0.68544	0.8892	0.089102	-0.14525	-0.04322	0.275072	0.059698	0.3928	0.314192	-1.973	-2.91624	-0.54444	-1.21849	-0.44565	-0.21054	1.18214	0.573866	0.743951	0.972929	0.386531	1.15191	0.728976	2.28879	0.430187	0.723238	1.39367	0.421447	-0.15035	1.12468	-2.01657
BIOCARTA_IL10_PATHWAY	-1.51518	-0.4616	-0.94097	-1.23542	1.59864	1.4515	-2.36736	0.939404	0.061528	-0.14738	-0.21619	0.022661	0.655067	0.221117	0.550726	-0.86488	1.75846	-0.76656	-2.10303	-0.07898	0.259878	-0.88792	-0.0748	0.485443	-0.13739	1.51373	-1.82095	-0.56089	0.843409	-1.40855	0.933188	-1.03289	0.61751	0.127912	2.98431	1.47629	0.73644	1.59064	2.09968	0.766871	-0.46526	1.44963	-1.39497	-1.8466	-0.24765	-0.30324	-0.85117	1.4536	-2.91439
BIOCARTA_IL12_PATHWAY	-0.30773	-0.76067	-1.33963	-2.02754	0.232501	1.27373	1.12246	1.23476	-0.02552	-0.44158	0.24623	0.757593	0.324881	0.00406	-0.75104	-2.15471	-0.55028	-0.63658	0.063815	1.19787	-1.25348	-0.59228	-0.2623	0.311973	-1.08605	1.61562	-0.21671	-0.1741	-0.75096	0.20085	0.037417	0.208153	-1.35285	0.041122	-0.09032	-0.0582	0.026735	-4.24639	-0.74382	-1.34821	-0.16341	0.984848	-0.20021	-1.37929	0.469075	0.238785	1.14183	2.1953	0.680457
BIOCARTA_IL2RB_PATHWAY	-1.06096	-0.10791	-0.77035	-2.13225	-1.01709	0.706939	-0.97828	-0.35831	1.00655	-1.43921	1.32723	1.25014	-0.16241	-2.14653	-0.57959	-1.39006	0.384798	-1.43166	-1.78418	-0.05604	-1.06202	-1.33048	-1.60943	-0.74859	0.238826	-0.96404	-0.19618	-0.52964	0.576435	-1.45122	-1.72449	0.585142	-1.18676	-0.32204	1.72243	0.297281	1.01679	1.00137	0.408122	1.28438	0.952938	0.803621	-0.51985	-0.15022	0.313734	0.327628	0.201504	1.08323	-0.90231
BIOCARTA_IL22BP_PATHWAY	-0.47307	-0.82255	-0.4444	-1.99082	1.02877	1.91098	-2.12885	0.334838	1.26515	-0.21161	0.70541	0.707341	0.61719	0.38344	1.05362	-1.63609	2.68895	-1.60654	-1.66872	0.901411	0.838735	-0.74721	0.193675	0.085395	-0.67869	0.149532	-1.18811	-1.04241	-0.39351	-2.21159	0.029708	-0.91759	0.570693	-0.63153	2.80849	0.836726	0.31676	1.02202	1.80774	0.863311	0.234835	1.0622	-0.6225	0.606976	0.775001	0.189075	0.612006	1.56833	-2.26488
BIOCARTA_IL7_PATHWAY	0.012229	0.841738	0.013611	-2.10223	0.356154	1.35079	-1.49983	-0.69188	0.165362	-1.83527	0.780436	-0.57968	-0.44619	-0.13487	-0.53349	-1.61285	0.503145	-2.84417	-1.67395	0.002639	1.01176	-0.42618	-1.88174	-0.35104	-0.10651	-0.37631	-1.8956	-0.67071	0.329444	-0.51478	-1.07213	-0.28693	0.663496	0.045784	1.72909	1.36054	0.123852	0.139522	1.18677	1.64469	0.096893	0.495127	-0.90359	-0.19177	-0.47922	0.607732	0.712591	1.38547	-1.67087
BIOCARTA_GSK3_PATHWAY	-1.9693	0.042408	0.468215	-1.61643	1.03385	1.58461	-0.81364	-0.02318	0.466308	-1.69102	0.266073	0.594286	-0.43956	-0.12172	0.217505	-1.73744	-0.41839	0.016186	-1.52728	-0.29006	1.49878	0.946238	-0.72229	-1.3542	-1.42184	0.146909	-1.24702	-0.11903	1.04923	-2.50823	-0.22394	2.05302	0.766791	-0.02308	0.525457	0.462061	0.42895	0.208836	1.30222	-0.44218	0.227414	1.11044	-1.03383	-0.9232	-0.82377	-0.8301	0.310432	-0.21381	-0.4954
BIOCARTA_DEATH_PATHWAY	1.22742	0.954599	1.46788	0.357535	0.398998	0.447019	0.163476	1.85664	0.095642	-2.97478	0.274819	0.937505	0.956146	-1.54215	0.410457	-0.7316	-1.42949	0.814774	0.631821	-1.20878	-3.25627	0.157412	1.37102	-2.03944	-1.19633	-1.41986	0.497367	-1.17853	-0.42854	-1.85642	-1.26804	-1.43828	-0.76108	-0.17704	0.72321	0.966278	0.203762	-0.07292	-0.69524	0.332073	1.31984	0.231326	-1.37313	-0.52045	0.51493	-0.9659	-2.75875	-2.58015	0.325519
BIOCARTA_RACCYCD_PATHWAY	-1.20626	-1.28436	-0.77745	-3.28059	-1.28952	1.18716	-0.57362	0.168746	0.925548	-1.42835	1.15092	0.352179	-0.76011	-1.45401	-0.41122	-2.34624	-0.01371	0.056271	-0.13283	-0.60475	-0.18416	0.537426	0.538822	-2.27723	1.01851	-0.20634	1.53391	-0.10609	-1.12429	-3.36204	-0.59183	0.800491	1.09144	-0.44508	1.07959	1.73398	2.2251	-0.11467	0.677811	1.84557	0.603399	-0.31146	-0.98454	-1.56734	0.139238	0.746917	-1.79504	-0.73045	-0.33334
BIOCARTA_GLEEVEC_PATHWAY	-1.52671	-0.11159	-2.05072	-3.02408	-0.37437	0.590522	-0.84017	-1.27516	2.18331	-0.88714	0.768151	0.546368	-0.06961	-0.31394	-0.18268	-1.64719	1.19905	-2.1662	-4.08013	-0.1024	1.30805	-0.06224	-1.39526	0.19045	0.319141	0.603856	-0.63299	0.136763	-0.89499	-2.06037	-0.95215	0.72969	0.659741	0.194627	1.95135	1.34296	0.538769	0.964056	1.88732	1.33663	1.24849	0.420035	-0.61353	-0.54704	-0.09935	0.544924	0.512834	0.956996	-2.65562
BIOCARTA_INSULIN_PATHWAY	-1.86885	-0.47629	0.769965	-1.99036	-0.35841	-0.86219	0.258494	-0.39488	0.759338	-0.15293	-0.39549	0.026577	-1.46441	-0.51666	-1.02055	-1.20479	-1.19476	-1.02104	-1.36137	-1.06053	0.888977	0.805333	-1.15892	0.51871	1.32977	0.051844	-1.0903	0.659905	-2.6352	-1.85351	-1.01988	-0.31675	-0.34564	-0.06133	0.289005	0.074363	0.576287	1.27456	0.142365	1.42069	0.777438	1.6646	0.161833	0.818661	0.446045	1.0813	-0.8444	0.451001	-1.59906
BIOCARTA_INTEGRIN_PATHWAY	-0.93	-0.74838	-1.39653	1.35118	-0.46736	-2.05499	-0.12118	-1.50911	0.940195	-0.21432	0.449091	-0.46993	0.64189	0.508716	-1.74383	-2.82559	3.07968	-1.97081	-2.23609	1.74291	-3.16105	-2.1063	0.403365	1.71207	3.73975	0.344928	0.572513	-1.17132	-2.57269	-1.25309	0.092442	-3.16027	1.174	-0.02973	1.57406	0.555262	2.14513	4.76884	3.87615	1.3659	2.57918	1.0129	-0.61283	-1.37246	-0.45957	5.64072	-2.14349	2.3833	-2.99769
BIOCARTA_INTRINSIC_PATHWAY	-0.39629	-0.73793	-1.25916	2.66228	2.14193	-2.20772	-1.62401	-3.06033	-0.95828	0.574557	-3.36573	0.211168	-0.12403	2.35712	-2.9059	-1.46687	0.133989	-1.44823	-2.70141	1.75734	5.09434	0.778965	0.826051	1.71113	1.42709	0.082795	-0.11961	-0.39325	0.876353	-0.81242	0.114743	4.57679	-0.11197	-0.03669	-0.83291	-0.39798	-0.86581	0.717661	-1.29049	-0.736	-2.78243	-0.7808	-1.9752	-1.27101	-1.36545	1.41444	-0.38513	1.28973	-2.23237
BIOCARTA_KERATINOCYTE_PATHWAY	1.04967	-1.15824	-0.61568	-1.77704	-1.82244	1.38015	-0.03733	1.66232	1.15337	-0.40727	1.53134	2.11391	-0.64647	-0.56228	-0.21786	-2.87837	-1.25804	0.201344	-0.31842	0.028298	-0.1742	-0.51299	-0.19104	-2.69638	-0.47231	1.0476	0.545155	-0.83128	1.24272	-1.93043	-1.7767	1.00377	0.09104	0.665619	1.32764	1.42637	0.95135	-0.29502	0.916159	0.796406	0.919854	-0.06656	-1.24533	-0.29797	3.0624	1.0118	-0.46753	-0.14744	-1.5532
BIOCARTA_TCRA_PATHWAY	-1.28051	0.629847	-0.03155	-0.83228	1.17698	1.5966	-1.27812	1.57974	0.426762	-0.14104	-0.16204	0.232513	0.08439	1.79424	-1.05221	0.874697	1.28626	-0.56419	-0.61163	0.145314	0.557905	-1.05427	-1.66629	0.308368	0.60731	1.5712	0.682513	0.167221	-0.53855	-0.77839	-2.48491	0.326657	-0.40146	0.800948	2.01342	1.67922	1.06766	1.53228	1.46453	1.10647	-0.45677	1.05512	0.908413	-1.44759	0.547956	0.299551	-1.72461	-0.54144	-1.02341
BIOCARTA_LECTIN_PATHWAY	-0.44714	-0.86469	-1.58059	1.97694	1.12223	-1.69525	-1.42158	-1.66517	0.302178	0.472518	0.218682	0.206191	-1.06865	1.8199	-4.27797	-1.94141	0.495242	-2.38897	-0.19577	1.29574	5.35886	-1.14961	-0.60347	1.26642	0.429799	2.11828	-2.21777	-0.2529	2.0692	0.438059	-0.49941	4.57858	-0.17429	2.00041	0.659295	1.32191	-0.20996	2.32805	1.72246	0.791425	-0.68822	-1.84301	-2.02283	-2.35089	-1.38297	-1.26819	-1.03527	-0.19129	-0.61422
BIOCARTA_PYK2_PATHWAY	0.23116	-1.93407	-2.0016	-0.26386	-1.59246	-0.59408	-0.57737	-0.23445	-0.24926	0.026039	0.616122	-0.07862	-0.17461	-0.9392	-0.72083	-2.37703	-0.92817	-0.86662	-0.22743	-1.50746	0.091555	-0.93765	-0.83595	-1.45762	0.359802	1.8971	0.731206	0.219043	-0.30962	-1.9686	-0.73828	-1.27575	1.64044	0.410905	2.37903	1.92869	2.23578	0.047011	1.97987	1.67481	2.31067	0.02051	-0.5982	-1.34137	2.23051	0.707497	-1.03457	-0.37319	-0.88837
BIOCARTA_MAPK_PATHWAY	0.928103	-2.08349	-2.00438	-2.00277	-2.43994	0.669531	-0.5369	1.05658	1.03171	0.845806	0.680967	2.63554	-1.07396	-1.41959	-1.43777	-2.28548	-1.11252	-0.98314	-1.07948	-0.50097	0.016897	-0.41208	-0.07433	-1.50452	-0.16521	1.16324	0.46836	-1.44802	0.024442	-2.91688	-1.24211	-1.16874	0.749382	0.751396	2.25532	2.20802	1.44787	-0.51061	0.211858	1.63811	1.54417	0.248416	-1.43766	-0.55766	2.82166	0.670189	-0.34603	-1.97526	-1.13094
BIOCARTA_MCALPAIN_PATHWAY	0.192867	0.422423	-0.1831	-0.87483	-1.19472	0.398821	-0.11392	-0.35734	1.16537	0.131666	1.13255	-0.49745	0.333047	0.33147	-1.4875	-0.95671	2.24803	-0.1192	-2.09369	1.32665	-6.10281	-0.54274	0.203229	1.42375	2.98896	-0.01573	1.40453	-2.03754	-0.29022	0.022844	-1.20602	-2.17347	1.7718	2.05962	2.2113	0.546335	2.17379	3.32732	2.14047	0.727994	2.52911	-0.21557	-1.13272	-2.47719	0.457201	3.26707	-1.32189	1.09182	-3.46035
BIOCARTA_PPARA_PATHWAY	-0.3175	0.24497	0.732836	-1.4813	0.749529	-0.47097	-0.91814	0.71497	-0.03702	-0.57232	0.102341	0.011021	-0.82386	-2.01737	-2.07733	-2.25869	-0.11619	-1.09874	0.309697	-0.5975	-0.77879	1.13395	-0.89619	-0.29965	0.806578	-0.07925	-0.74819	-1.21807	0.093834	-3.7742	-0.28396	-0.79147	1.29886	2.09995	1.61088	1.34137	0.972593	0.899207	1.36337	2.60178	2.34874	0.030622	-0.57205	-1.96442	-0.15522	2.58359	-1.14245	0.10408	-1.61343
BIOCARTA_ETS_PATHWAY	0.16404	0.580643	0.606794	-0.19068	0.214193	1.83035	-0.67611	0.446953	0.420033	0.38991	0.927431	0.742692	0.333726	1.18046	0.347742	0.150122	-0.08654	0.207518	-1.1263	-0.78607	0.790232	-0.70303	-1.0675	-0.23179	-0.07569	-0.29703	-0.08086	2.57056	-0.55087	-1.2477	0.648487	0.581306	0.529245	-0.62462	-0.58654	-0.8803	-0.59422	0.715601	-1.69841	0.017263	0.058604	0.371806	-0.45951	1.40189	-0.20732	-1.46065	0.218376	0.263577	0.715704
BIOCARTA_MTOR_PATHWAY	-2.16787	-2.42377	-0.55365	-2.3847	-1.51415	0.581671	-1.26531	0.59633	-0.44639	-1.33192	1.58937	1.69401	-0.10464	1.25212	-0.64799	0.398772	-1.79016	-0.85828	-0.11941	0.539382	-0.12321	0.864487	-1.51455	-0.52827	-1.68758	-0.42518	0.024302	-1.17697	-0.08197	-1.51087	0.099417	0.051811	-0.1029	-1.49369	-1.10979	-1.20187	-0.34084	-1.8153	-0.39382	-1.04037	-0.20961	-0.43531	-0.40355	-0.03398	-1.01711	-0.91753	-0.32604	-0.63152	-0.0173
BIOCARTA_IGF1R_PATHWAY	-0.9161	0.212956	-1.41317	-2.76103	-0.6214	-1.42692	-0.07691	-0.65117	0.701409	-0.72183	0.836655	-0.06577	-0.25318	-1.73113	-2.02171	-2.1434	-0.14729	-1.30127	-1.57095	0.33032	-1.93079	0.387342	-0.87616	-0.91899	1.3732	0.284219	0.735482	-0.04172	-0.74552	-0.79861	-2.12242	0.455285	0.728483	1.57919	1.99471	0.904516	1.04207	1.88934	1.01897	0.901195	1.21209	0.057343	-0.35775	-1.51831	0.05921	1.47882	-0.45818	0.607292	-2.75726
BIOCARTA_PITX2_PATHWAY	-1.01127	1.24301	1.52624	0.136347	1.52071	-0.40172	-0.11507	-0.18777	-0.0341	-0.70201	-0.83221	0.736199	-0.01464	0.869026	-0.0358	-0.23633	0.618793	0.507252	-0.74953	-1.35912	1.47045	0.216619	-1.11951	-1.3478	-2.61146	-1.02114	-1.64473	-0.1228	0.407763	-0.8285	0.998673	0.355857	1.23312	0.007434	0.637802	-0.32036	0.406958	0.548297	0.242422	1.66342	0.95956	0.770884	0.021057	1.49938	-0.33724	0.977398	-0.44835	-0.06476	-0.12963
BIOCARTA_NGF_PATHWAY	-0.94963	-0.50991	-0.13874	-2.08601	-0.65844	-0.6861	-0.36464	-0.58636	0.315177	0.008661	-0.09518	-0.00499	-1.36739	-0.23349	-1.62942	-1.69793	-1.1474	-1.1897	-2.67487	-1.34509	-0.13606	1.26372	-1.41947	-0.13114	0.57847	1.42824	-0.42914	1.08002	-0.77756	-0.36357	-1.06203	0.129145	0.541839	-0.92612	0.953079	0.742908	0.990763	0.753084	0.269444	1.49212	0.926237	0.087656	-0.38388	0.333192	-0.00022	0.609887	-1.2932	0.352547	-2.08959
BIOCARTA_VIP_PATHWAY	0.342111	0.95067	0.44219	-0.23483	-0.3621	0.774083	0.53164	-0.14125	-1.78767	-1.11922	1.53278	-0.90924	-0.5061	-1.91102	-0.74675	-1.50227	0.067213	0.943649	0.47372	-0.2535	-2.66996	0.549031	1.12806	-1.24811	1.50188	1.65093	1.50839	-0.47104	1.50081	-1.8185	-1.58831	-2.60107	0.947811	1.11528	2.28447	1.51653	1.53084	0.922953	1.13422	0.094966	1.20877	-0.3585	-1.11988	-0.95469	0.211407	1.08887	-0.32073	-1.36151	-1.89038
BIOCARTA_NFAT_PATHWAY	-1.06828	-0.63094	-1.12864	-1.79181	0.246254	0.376663	-2.01758	-2.10298	-1.45833	-1.37846	0.964871	-0.74587	-0.97435	-1.75391	-3.1572	-2.29722	-0.58973	-1.88584	-2.65545	-0.12251	-1.54089	-0.07491	-1.04946	-2.14357	0.173216	0.175385	0.828234	-0.29077	0.712149	0.025312	-1.86993	0.450738	0.134905	1.953	1.65966	0.083464	0.188476	0.142321	0.867806	0.127437	0.780374	0.782313	0.000844	-1.79353	-0.31652	1.64871	-1.51602	0.811039	-3.4547
BIOCARTA_NTHI_PATHWAY	-0.94369	-0.16946	-1.00343	-1.60542	0.347127	2.07211	1.56539	1.87572	-0.04075	0.67463	2.01717	1.0054	-0.36417	-0.16305	0.328858	-0.34356	-0.93258	0.595468	0.372618	1.37122	0.511742	-0.68845	1.07335	-1.71894	-0.23395	0.357138	0.655429	-0.57089	1.01338	-1.94962	-1.3949	0.676281	1.04195	0.715496	2.22372	1.52905	1.14563	-0.2643	0.698876	1.29245	1.29737	-0.71782	-1.36145	-2.26306	0.996202	-0.12872	1.58012	0.793016	0.730022
BIOCARTA_NFKB_PATHWAY	-0.8969	-0.68424	-0.98715	-1.31548	-0.31564	1.17822	0.531037	1.27938	-0.76063	-1.25879	0.490445	2.24059	-1.40885	-1.11626	0.667887	-1.47323	0.170926	0.356158	0.084483	0.525843	0.624942	-0.31157	1.15579	-1.72787	0.078004	0.798435	0.226067	-1.15725	-0.1036	-1.17568	-2.20548	-0.66333	0.374067	-0.16768	0.204114	1.37538	1.05722	-0.00014	1.54418	0.324464	1.33257	-0.64244	-0.94209	-0.93721	0.377561	0.385941	-2.32547	-1.02847	0.113852
BIOCARTA_NOS1_PATHWAY	1.44326	0.978096	0.348608	0.031758	-0.30804	0.357034	-0.33357	0.303458	-0.9418	-0.21471	0.888505	-0.80957	0.423163	-2.01474	-1.13617	-1.70885	-0.02427	0.206831	1.39151	-0.57087	-3.13141	-0.48589	0.03419	-0.7281	0.9344	0.802903	1.04637	-0.50661	0.143525	-0.70149	-1.17022	-2.58259	0.261102	1.91778	1.87191	0.633235	0.805025	0.649796	0.714666	-0.32889	1.08554	0.493593	-0.46311	-1.06464	0.972633	1.61184	-0.52065	-1.33623	-2.10598
BIOCARTA_NO2IL12_PATHWAY	0.416709	0.449789	0	-0.19305	-1.13306	1.00718	1.28504	1.34238	-0.29064	0.909041	1.33301	0.54627	0.023065	0.478458	0	1.04577	0.798225	-0.01167	-0.84582	-0.33364	0	0.161998	0.95866	-0.17431	0.4338	0.593684	1.03254	-1.1099	-0.39153	1.39145	1.40964	0	0.111277	-0.54094	-0.6275	0.153729	-0.63852	-1.34863	0.40458	-0.27189	-0.40476	0	-1.68107	-1.41864	-0.55748	0.780582	0.094737	0.898014	0.712218
BIOCARTA_ARENRF2_PATHWAY	-0.24142	-0.92549	0.178073	0.08317	-1.53451	-0.85393	0.038746	0.885469	-0.08223	0.934777	-0.2775	0.518208	0.995372	-1.43849	-1.25152	-0.37152	-1.03596	0.033456	-1.4909	-0.65785	1.60733	0.200006	0.149492	-1.70285	-1.32083	0.540416	-0.90819	1.40724	-1.03261	-0.40409	1.66842	0.715395	0.495225	0.841052	1.19405	1.30282	0.611867	-0.92484	-0.1774	0.588669	1.06248	1.53473	-0.15957	-1.38091	0.177546	0.042633	-0.62779	-0.88828	-0.94599
BIOCARTA_P38MAPK_PATHWAY	0.732155	-0.05766	-0.47871	-0.15237	0.157719	-1.02212	-1.16651	0.722122	0.958364	0.151812	0.160032	2.54763	0.496766	-0.59366	-1.05968	-1.51757	0.621769	-0.66539	-1.46803	0.115441	0.946895	-0.16499	-0.28781	1.21468	-0.16786	2.10343	-0.48535	0.138485	-0.99213	-1.20283	-0.25047	-2.01269	0.017277	-0.05343	1.51939	1.03096	-0.00959	-1.13136	-0.03239	0.18129	0.022504	3.54339	0.471857	1.38418	1.83009	1.75462	0.312317	-0.14759	-0.30718
BIOCARTA_P53_PATHWAY	0.078052	-0.78843	0.125978	-0.77344	0.411693	-0.14203	-1.44409	0.976363	0.178435	-0.91276	0.131418	0.259395	2.15134	0.331668	1.28732	-0.29922	1.34973	0.590231	0.788659	-0.23773	-0.82197	-0.07468	1.73908	-2.84532	-0.43024	-0.57418	0.771122	0.206602	0.924925	-3.37906	1.24255	-0.80493	1.16884	0.379494	0.192989	0.832549	0.823994	-0.06544	1.46619	1.09921	0.77367	1.43928	0.567778	0.06036	0.87565	0.291159	-2.5115	0.544102	0.937987
BIOCARTA_PDGF_PATHWAY	-0.66292	-0.35478	-0.50915	-2.37528	-0.45968	0.745488	-1.90702	0.472695	1.26419	0.521846	0.032317	0.658991	-0.81183	0.257918	-0.47114	-1.62206	0.735525	-0.53262	-1.6703	-0.72549	0.643164	0.595377	-1.47869	0.069443	-0.34236	1.15092	-1.53343	0.112992	-1.52979	-0.4901	0.116826	-0.52415	0.696727	-1.33486	1.68383	0.69545	0.477741	0.514616	1.18462	1.14271	0.876672	0.268726	-0.86017	0.077207	1.40771	1.15452	-0.58512	1.24983	-2.68191
BIOCARTA_CCR5_PATHWAY	-0.08115	-1.5706	-0.94712	0.177056	-0.87855	0.134761	-0.32509	0.656072	-0.9901	0.120782	0.637648	-1.03013	0.418913	-0.11179	-0.39358	-1.00016	-0.32908	0.291047	1.29386	0.086335	-0.37176	-0.18705	0.086198	-0.32512	-0.43061	0.670877	0.250088	0.233864	1.0942	1.09729	0.708466	-0.53856	-0.13615	-0.40582	1.59106	1.59761	1.6785	-0.19099	1.48102	-1.09372	0.752451	0.513787	-1.10375	-0.74169	0.860103	1.2687	0.355071	1.07297	0.553862
BIOCARTA_PTDINS_PATHWAY	-0.77965	-1.09825	0.880042	1.53699	0.134567	0.587411	0.06691	0.387312	-0.35897	-0.07361	1.45212	0.413194	-0.90161	0.786204	0.512353	-0.12593	0.781474	0.702027	-1.54176	0.073435	1.50312	-0.93937	-0.24173	-0.48373	-2.09703	-0.16777	-0.47419	-1.31585	0.419882	-2.46583	-1.25559	0.170282	-1.18863	-1.81558	1.21319	-0.65666	-0.3922	-1.17618	0.503701	-0.09167	-0.56744	0.603668	0.459429	-1.34373	-1.7503	1.14027	-1.20181	0.167528	-1.34915
BIOCARTA_PLCE_PATHWAY	0.52085	0.47725	0.632145	0.272421	0.02552	-0.11263	0.055012	1.69017	1.38878	-0.76487	0.063179	1.12667	0.178734	-2.36829	-0.65284	-0.80312	0.505695	-0.03894	0.023443	0.552806	-1.69843	0.899931	0.301479	-0.61683	1.41081	-0.57558	0.577742	-1.05398	-0.8648	-1.13333	-2.60075	-2.05987	0.109666	1.59345	1.436	-0.09677	0.056485	0.564081	0.002711	-0.43107	0.58944	0.256565	-0.3417	-2.33978	0.713889	0.912423	0.139508	-1.14068	-2.4952
BIOCARTA_EDG1_PATHWAY	-1.53707	0.070027	-0.38221	-2.28461	-0.87244	0.253346	-1.11494	-0.18133	0.339463	-0.58888	0.510124	-0.37926	-0.76196	-1.93206	-1.8052	-1.88921	-0.3597	-0.61645	-0.76043	-0.60999	0.144991	0.720168	-1.12965	-1.84259	-0.90688	-0.57329	0.326462	0.381109	-3.44276	-0.40838	-0.22309	1.82154	0.106274	-0.11065	0.036968	0.270353	0.915511	0.008062	0.607936	0.511639	0.477403	0.257589	-0.44858	-1.34908	-0.37741	0.844087	-1.5757	0.018454	-1.71609
BIOCARTA_CDK5_PATHWAY	0.692232	-1.99276	-0.60376	-1.55853	-0.73771	-0.01167	-0.03474	-0.80762	0.161793	0.735494	0.432321	-0.08253	-0.40298	-1.37419	-0.59136	-1.82017	-1.10994	-2.02929	-1.15372	-1.56511	-0.45451	0.766091	-0.86636	-2.00968	0.19956	0.195261	0.784275	0.466559	0.396277	-1.18477	-1.09737	0.891777	0.590611	1.07104	0.807384	0.62066	1.4568	0.478967	0.367336	1.4285	0.970311	-1.32735	0.070597	-1.3454	0.933787	0.1016	-1.70095	0.231887	-2.23884
BIOCARTA_MYOSIN_PATHWAY	-0.33434	0.930338	0.370707	-0.22839	0.190051	1.01225	-0.18761	1.6153	0.208302	0.918701	1.04258	-0.05663	0.643334	-0.78529	-0.48208	-0.69082	-0.069	1.66563	0.302465	0.374759	-0.76601	-1.1354	-1.41393	0.15213	-0.3483	0.130799	1.14789	0.12043	-1.7644	-1.3382	1.40245	-0.27842	1.02349	0.926289	0.962677	1.10376	1.71496	-0.12721	1.56074	0.164122	0.729573	0.920913	-0.53085	0.445064	-0.26009	-0.1874	0.461189	-1.35975	-0.66744
BIOCARTA_PLATELETAPP_PATHWAY	0.393551	-1.01694	-1.0334	2.56651	0.705668	-0.47626	-1.59031	-1.80105	-0.41713	0.187951	-1.89076	0.06203	0.566674	0.465268	-0.9608	0.113789	0.864968	-0.75039	-2.1032	2.30236	1.29829	1.85041	1.15675	0.995338	1.24067	-1.1226	0.845069	-0.10852	-0.85027	0.367101	1.08767	0.192504	0.455223	-1.19352	-1.40365	-0.96425	-0.81011	1.15305	-1.5122	-1.15706	-2.1205	-0.34385	-0.98414	-0.50134	-0.78144	2.2276	-0.289	2.32454	-1.95198
BIOCARTA_PS1_PATHWAY	-0.34696	0.271843	1.57796	1.01829	0.823256	0.964613	-0.17054	-0.04	-2.04624	-0.36263	-0.67846	-1.57354	0.010038	1.26236	0.611697	-0.0187	0.085479	0.668449	0.183365	-0.77567	0.267306	-0.50787	-0.18231	-0.35246	-1.12816	-2.23559	-0.66636	-0.13378	0.288919	-1.70015	0.112423	-0.99696	1.44583	0.327333	0.368374	0.838637	1.0872	-1.50893	0.11879	1.09516	-0.17903	0.261818	-0.32002	0.828954	-1.61525	-1.26371	-0.45773	0.185341	0.12673
BIOCARTA_AKAPCENTROSOME_PATHWAY	0.375535	0.528103	0.921992	0.49877	0.173552	0.49423	-0.53004	1.16241	0.831538	-0.16274	0.829582	1.51953	0.241948	-0.56243	-1.05485	0.368962	-0.56927	0.454243	0.438618	-0.28679	-0.62505	1.46349	0.336974	-1.06031	-0.36398	-0.22522	0.971913	0.898351	-1.73399	-2.52514	-1.02809	-0.06979	0.868337	-0.55403	2.05357	0.147169	1.29795	-0.36145	-0.57978	0.505965	1.60348	-0.17088	0.995308	-0.09975	0.951157	-1.76917	-1.23921	-1.43103	-1.21343
BIOCARTA_PTEN_PATHWAY	-1.36592	0.00979	-2.02462	-0.59351	-0.27898	-0.20392	-0.48929	-1.30264	0.8977	-2.18564	-0.04557	-0.31581	-0.74408	-0.51258	-1.68356	-1.91715	-0.16487	0.873515	-1.15783	0.305912	-0.97865	-0.25694	-0.64469	0.311649	0.71476	0.461664	0.3933	0.953239	-1.50855	0.296116	-0.275	1.14123	0.51001	-0.08721	0.818339	0.270918	1.01774	0.742326	1.07617	1.19287	1.00842	0.458264	-0.38778	-1.37082	-1.11167	1.96354	-0.39801	0.641688	-0.23468
BIOCARTA_RAB_PATHWAY	-0.76836	-0.81563	0.138903	-1.11883	0.067058	0.548814	-0.28561	0.33538	0.321929	-0.83172	0.151031	-0.21498	-0.71685	0.212999	-1.74017	0.683474	-1.21404	-0.56931	-1.27875	0.06628	-0.32583	-0.79524	-0.57605	-2.85648	-1.55039	0.444598	1.46008	-2.01575	1.76619	-1.76639	-0.15771	-1.34425	0.653292	1.1648	0.085654	0.936875	1.83628	0.091027	-0.47401	0.355445	-0.51109	0.197547	-0.95757	-1.20449	1.84947	0.424953	-2.12572	-2.33964	-1.51029
BIOCARTA_RAC1_PATHWAY	-0.34245	-1.85587	1.73488	-1.69556	-1.61494	-0.55888	-2.88337	0.283044	0.738057	1.87949	0.553907	1.09136	-0.46199	0.029656	-1.21525	0.272809	-1.1101	-1.50398	-1.1417	-2.13884	0.598604	2.2197	-1.48188	1.80661	0.261002	-0.46426	-0.62812	-1.53196	0.351198	-0.72167	0.61066	-0.1279	-0.37562	-0.87614	0.539931	0.183081	0.115581	-0.22731	0.136654	2.086	1.96407	0.245801	-0.55387	-0.79487	-0.43987	-0.84578	-0.29863	-0.87655	-1.17515
BIOCARTA_RAS_PATHWAY	-1.77867	-0.88859	0.112639	-2.42871	-0.53116	-1.11991	-0.34068	-0.17721	0.293456	-0.67136	1.79361	0.031817	-1.60682	-1.00027	-1.57975	-1.8463	-0.4918	-0.63421	-3.46687	-0.14727	1.12944	0.788959	0.139528	-0.97252	-0.41473	-0.21944	1.18941	1.16577	-1.9463	-4.75514	-0.5075	1.56776	0.35338	0.464367	1.25116	1.4927	1.70219	-0.55501	0.157251	1.14391	0.922678	-0.22518	-0.66302	-0.44321	0.327291	-0.34045	-1.24477	-0.48853	-2.10544
BIOCARTA_NKCELLS_PATHWAY	-0.96679	-2.19902	-0.01189	-1.72493	-0.72344	0.469342	-0.79894	0.475336	0.842367	-0.10451	-0.32694	-0.10074	0.102864	-0.51225	-1.54815	-0.8459	0.185212	-2.05177	-1.81209	-1.00885	0.315026	-0.1215	-1.41861	0.68858	0.637772	0.212645	0.757719	-0.76526	-0.85765	-1.63473	-1.04266	-0.46987	-0.56386	0.060986	1.43693	1.95882	1.89527	-1.18901	-0.10058	0.987188	1.02112	0.936034	-1.41997	-2.93322	0.796623	1.97408	-0.03522	0.628776	-0.57958
BIOCARTA_RB_PATHWAY	-0.26318	-0.0535	0.352483	-1.52212	0.699704	-2.47663	-0.7942	-0.32841	-0.06616	-0.88934	0.351604	-0.15223	2.06005	-0.07244	0.545814	-0.57647	1.55748	-0.21848	0.962166	-0.05806	-1.75636	-0.46268	1.39005	-0.31654	1.0453	-0.19903	0.65421	-0.08687	0.242851	-0.43217	-0.04373	-1.15448	0.681436	1.09405	0.844961	1.06039	1.07814	0.475578	1.56403	0.177887	0.432856	1.82993	0.359633	-0.59699	0.725958	2.38671	-1.29705	0.345785	-0.01891
BIOCARTA_BAD_PATHWAY	-0.66237	0.633718	-1.54896	-2.11892	-0.47394	-0.69566	0.103569	-0.68127	0.925419	-1.03885	1.40352	-1.05493	-0.13455	-2.35175	-1.3601	-1.857	0.0505	-0.89203	0.000857	1.22137	-2.98339	0.434438	0.223031	-1.59126	0.481986	-0.16206	1.44057	-1.56432	0.156423	-1.07464	-2.31466	0.287919	0.749647	1.66898	1.05376	0.447435	0.922588	1.52257	1.20397	-0.02609	0.85606	-0.29954	-1.00321	-2.45582	-0.32311	1.40772	0.216939	-0.26116	-1.54689
BIOCARTA_CK1_PATHWAY	0.384618	0.231555	0.579476	0.633593	0.539902	1.85383	-1.40494	0.524817	-0.09838	-0.37908	1.72475	0.393396	0.360455	-1.83827	-0.74857	-0.97311	-0.32084	-1.53067	0.478209	0.659645	-1.95548	1.45323	0.417041	-1.43042	0.749124	0.31281	0.800842	-2.19871	1.51975	-2.34737	-1.37003	-1.38487	0.936918	0.708496	1.68256	0.044923	0.4646	0.818742	0.643249	-0.06143	1.14779	-0.75425	-0.35254	-1.97907	0.184414	0.743517	-0.4423	-1.20856	-2.34079
BIOCARTA_EIF2_PATHWAY	0.255185	-2.48425	0.96132	0.812329	1.36781	-2.11045	0.619479	-0.1564	-0.49114	0.62373	0.419206	0.889699	0.020132	0.379858	1.33274	0.602262	-0.77162	-0.40164	-1.06375	-2.27274	0.173387	0.463881	-1.41905	-0.89548	-3.60797	0.015698	-1.16136	-1.90877	0.273582	-1.62041	-0.00871	-0.19203	0.210727	-1.19777	-0.45128	0.237552	0.247143	-1.56737	-0.07989	0.368559	-0.46927	2.55385	2.07199	0.340863	1.85068	0.654723	-0.24194	-2.23093	0.893604
BIOCARTA_EIF4_PATHWAY	-2.32752	-2.97635	-1.36027	-3.038	-2.24373	0.148746	-0.6736	0.840245	-1.04793	-0.75361	0.98324	0.674318	-0.31033	0.117921	-1.30921	-0.94976	-2.02354	-1.465	-0.13502	0.507556	-0.30758	0.349573	-1.71865	-1.44341	-2.31327	-0.91384	0.209893	-0.24918	-0.7653	-0.39876	0.92847	-0.2956	-0.39059	-0.71137	-1.0732	-1.09386	0.049507	-2.21735	-0.60178	-0.49399	-0.35702	-0.64887	-0.52941	-0.26721	0.097946	-0.46919	-0.91272	-0.20485	-0.03596
BIOCARTA_P27_PATHWAY	1.03828	-2.19514	-0.61159	-2.13464	-0.43292	-1.10376	-0.78261	1.07214	1.51162	0.050668	0.49606	1.23237	0.949792	-0.06789	0.222005	-0.77824	-0.59586	0.388734	0.59207	-0.67926	-0.41829	-0.41568	-0.19443	1.49857	0.719576	0.323505	0.259426	-1.01229	1.45301	-2.75734	0.39491	-0.61244	1.27483	-0.88105	1.18335	0.595545	1.27323	0.006657	0.992375	1.73104	1.16431	1.00344	0.273676	-0.05139	0.97736	0.896952	-1.12357	0.46186	-0.50897
BIOCARTA_PGC1A_PATHWAY	0.513329	0.16807	-0.12727	0.251012	0.433407	-1.95825	-1.61402	-1.8066	-1.05971	-0.3639	0.319304	-0.89388	-0.24462	-0.33447	-2.29142	-1.48489	-1.43836	-0.31885	-0.05081	-1.569	-3.7508	-1.12355	-1.00978	-1.29787	-0.00163	1.16925	1.21791	0.123427	0.406792	-0.08419	-0.94078	-1.70992	0.248857	0.579058	2.43925	0.990377	0.137614	0.348686	1.2409	0.376718	0.88862	1.5911	0.995584	0.402381	0.34644	1.79926	-1.14633	-0.37032	-0.89689
BIOCARTA_PML_PATHWAY	-0.99299	0.498945	1.22423	-0.28971	1.57556	-0.40466	-1.37177	-0.44659	0.60333	-0.01064	-0.31002	1.28946	-0.49729	-0.31507	-0.27713	-0.8207	0.111392	-0.77142	-1.19955	-1.9893	0.080423	-0.56029	-0.60019	0.197138	0.161302	1.01797	-0.45917	0.840688	-0.29043	-1.32143	0.406999	0.099824	0.790896	-0.14225	0.702048	-0.40675	-0.51633	-1.0941	-0.25989	0.576259	-0.00255	1.87487	0.716345	1.00509	1.46353	0.075017	-1.50594	0.699323	0.030145
BIOCARTA_DREAM_PATHWAY	0.592459	0.317903	-0.18564	-0.80816	-0.33077	-0.33523	0.442587	-0.79839	0.258164	-0.37474	-0.00681	-0.49175	-0.09903	-2.85073	-1.89754	-0.0593	0.077463	-0.14505	-0.53678	-0.17664	-1.72539	1.07384	0.96955	-0.12954	0.813236	-0.68038	0.927709	-0.90452	-0.71834	-1.75901	-1.5532	-3.08892	0.360748	2.32396	1.61655	-0.11115	0.989959	0.260592	-0.57283	0.475788	1.79716	0.276445	-1.13624	-1.52556	0.684936	1.37348	0.288945	-2.87546	-1.4513
BIOCARTA_LEPTIN_PATHWAY	-0.27534	1.01687	1.09029	0.080682	-0.99891	1.13793	-0.43522	1.75942	0.008334	-0.16627	0.028404	-0.81006	-0.83573	-1.25066	1.01847	0.29144	-2.1659	0.701055	0.269581	-1.03016	-1.83944	1.28621	-0.47954	-0.18437	0.52475	-1.13735	1.76932	-1.42452	0.923012	-1.95447	-0.18599	0.776051	-0.84875	-0.00474	-0.4186	-0.31199	0.263522	-1.31393	-0.25128	0.196658	1.60612	-0.94681	-0.6331	-2.12975	0.235652	-0.87129	-1.99989	-1.10692	-0.61156
BIOCARTA_RHO_PATHWAY	-0.39826	0.401434	-0.06997	0.848522	0.900336	-0.52244	0.156254	-1.86158	1.01845	1.1549	0.301582	-0.34971	0.419846	-0.71586	-1.28628	-1.71212	1.69409	-1.2596	-1.93082	1.13098	-1.06693	-2.16673	1.3663	2.53758	3.18613	1.84081	0.271559	-0.86792	-1.84958	-3.10664	0.547925	-0.15468	1.63527	0.775554	1.98033	1.90977	2.2113	2.62432	3.43434	0.763595	2.61633	1.04911	-0.17946	-1.77101	-0.89679	2.81089	-0.75631	1.18604	-2.54217
BIOCARTA_AKAP13_PATHWAY	0.111237	0.970434	0.583326	-0.76107	-0.30283	-0.18824	-0.77037	0.500846	0.22999	0.04086	0.954046	0.724834	0.039963	-0.71773	-0.99798	-0.24499	0.810784	-0.04642	-0.13037	0.632888	-1.43946	0.146226	0.71944	-0.31487	0.574394	0.236569	1.0507	0.691473	-1.58624	-1.92109	-2.07484	0.072639	0.699467	1.43144	1.48052	0.21368	1.05622	0.060761	-0.83274	0.308632	1.5728	-0.21086	0.194283	-1.08091	0.725889	1.43735	-1.06715	-1.37954	-1.59071
BIOCARTA_ATRBRCA_PATHWAY	0.787511	-0.48467	0.425191	-0.78521	-0.33201	0.422597	-0.46748	-0.38496	-0.7527	0.836603	0.294555	-1.16612	-2.17709	-1.1427	1.2846	-0.91175	-0.51087	-1.96484	-2.66351	-1.32347	1.65402	1.04846	0.627734	-0.39219	-1.99377	-1.38662	-2.12567	0.292656	0.415288	-0.13351	0.703385	0.50145	0.555371	-0.0909	-0.32992	0.283708	-0.54879	-2.05654	0.304108	0.571659	1.54249	0.547999	-0.07461	0.058425	1.73093	-0.01054	0.573983	-1.96075	-2.667
BIOCARTA_CARDIACEGF_PATHWAY	1.29121	0.263528	0.924279	-1.07193	-0.12523	2.13591	-1.24102	0.799758	-0.32696	-0.95743	1.55454	-0.34772	-1.07466	0.310078	-0.80636	-1.37475	-0.27194	1.03822	-1.67948	-0.29215	-0.00721	-0.30529	-0.70965	-0.10605	0.311749	2.24254	0.482621	0.829686	-0.64156	-1.83458	0.057155	1.04882	1.56199	-0.2322	1.88298	1.15055	1.74985	1.43419	0.575881	0.855725	1.30181	0.699956	-0.41686	-1.15247	1.29775	0.109621	-1.79021	-1.14651	-2.83868
BIOCARTA_HER2_PATHWAY	0.027166	-0.82084	-0.35395	-1.983	-0.60362	0.262318	-0.70195	0.541991	0.44506	-0.72099	0.009734	-0.58438	-1.13962	-0.11433	-1.67536	-0.86557	-0.04276	-1.23229	-1.55465	-0.4151	0.07658	1.28923	-0.38479	-0.897	0.163087	0.688992	-0.77137	-0.11571	-0.96864	-0.4048	-0.81586	0.838466	-0.03804	0.96848	0.869883	0.579	0.503097	1.45359	0.710813	1.41206	0.084956	0.743425	-0.36041	-0.82981	0.698326	1.23568	-1.31859	1.49821	-3.0856
BIOCARTA_ERK5_PATHWAY	-1.37398	0.328074	-1.49123	-2.69805	-1.25425	-0.22663	0.12929	-1.11639	0.367934	-1.05269	0.077122	0.251348	-0.47258	-1.26233	-1.61444	-1.44515	-0.17247	-0.24476	-1.98346	-1.14123	-0.08808	1.15322	-0.66588	-0.92865	-0.64719	0.768729	-0.28866	0.542394	-0.98958	-0.19736	-0.46108	0.516804	0.809293	-0.68411	1.01439	0.458306	0.867709	0.309121	-0.11644	1.32954	0.744734	0.819289	-0.18448	-0.15206	-0.87462	0.390372	-0.74981	-0.53216	-0.53425
BIOCARTA_MAL_PATHWAY	0.168414	-1.05315	0.159222	-1.18087	-0.13662	-1.42178	-0.55546	-0.61058	0.343211	0.470821	0.749066	0.265133	-0.45315	-0.93174	-1.61723	-1.72321	-0.14308	-1.98763	-1.72142	-0.94675	0.698707	0.255272	-0.68069	-1.04679	0.409913	0.000268	1.18208	0.267162	-2.58229	-3.09813	-1.05587	-0.23585	0.975105	0.523122	0.881826	0.738119	1.77549	0.810135	0.915855	1.22804	1.16009	0.306713	0.098455	-1.02355	1.01303	0.934923	-2.59453	-0.40149	-2.86653
BIOCARTA_MEF2D_PATHWAY	-1.05809	0.519332	1.07003	0.213832	-0.36706	-0.18692	-1.04765	0.085117	-2.26956	-0.046	1.98951	-0.66813	-0.01816	-0.93125	-1.0717	-1.58844	-1.19432	0.740998	1.13467	-1.52404	-4.21532	-0.95075	-0.61094	-1.32249	-1.27515	0.796682	0.984047	1.1202	-0.20299	-0.63938	1.02615	-2.55288	-0.06787	0.586713	0.992658	0.61835	0.606678	0.592212	0.675376	-0.00553	0.257734	0.677093	0.232014	0.60932	0.476743	0.72257	-0.65165	-0.786	-1.21223
BIOCARTA_MITOCHONDRIA_PATHWAY	0.060598	1.1429	2.37668	1.21782	0.595849	0.026644	0.582724	0.231991	0.420478	-1.12511	0.778505	0.01342	0.698502	-0.46398	0.243574	1.46853	-1.58554	0.989034	1.53519	-2.20149	-3.03427	0.208097	1.19781	-1.06532	-2.29749	-1.65784	-0.00815	-1.09899	0.596816	-1.39141	0.016839	-0.04266	-1.57366	-0.45691	-1.04786	-0.79274	0.390651	-0.21011	-1.48423	-0.12172	0.078612	-0.1453	-1.23929	-0.85513	0.29237	-1.78506	-0.37308	-1.64616	-0.12323
BIOCARTA_ACH_PATHWAY	-1.74145	-0.16922	-2.22028	-2.66121	-0.70678	-0.7724	-0.70736	-0.71434	0.247523	-0.64467	0.997639	-0.28794	0.264519	0.507902	-0.50779	-0.65669	0.443826	-1.32533	-1.23962	0.779429	-0.71521	0.512448	-0.76834	-0.34609	-0.37261	-0.19279	-0.20528	0.189393	0.453181	0.044988	0.089203	2.26947	0.487752	0.124056	1.3046	1.44715	0.370477	0.080412	0.955754	-0.01731	-0.11153	0.561945	-0.92088	-1.32466	-1.02377	0.690234	0.793798	1.9825	-0.08256
BIOCARTA_PARKIN_PATHWAY	-0.32495	-0.53193	0.19293	0.508099	-1.09718	-0.16311	0.574831	0.904736	0.098479	0.199317	0.323728	0.936966	-0.38516	-0.48133	-0.55774	0.546115	0.723161	0.311263	0.19565	-0.78025	0.914179	-0.72513	-0.18654	0.761059	0.371948	1.02608	-0.18474	0.571213	0.519385	-1.67927	0.411545	-0.64427	0.252849	-1.60876	0.609223	0.341257	0.318076	-0.35845	0.819661	0.710869	0.347441	0.351085	0.804229	1.4758	0.033995	0.447879	0.366941	-0.5253	0.370776
BIOCARTA_CDC42RAC_PATHWAY	-0.34013	-1.27229	2.18722	-1.91399	-0.08544	-1.22184	-1.7705	1.19553	1.06657	0.441726	0.333278	0.336503	-0.86943	-0.47122	-1.84893	-0.92502	-0.32176	-1.29056	-1.95056	-2.5289	1.18716	1.27259	-0.84532	0.296647	0.45388	0.844484	0.222872	-0.60302	-2.31755	-4.15233	0.214847	-0.40197	0.614951	0.157332	0.958179	1.72396	0.906059	0.100221	1.02993	0.968399	1.38311	1.31147	-0.52117	0.018212	-0.25179	0.601179	-1.85183	-1.85444	-2.02027
BIOCARTA_BARR_MAPK_PATHWAY	-0.37223	-0.9827	-1.17505	-1.96516	-0.74465	-0.76075	0.497725	-0.56028	0.079519	0.588437	0.168878	-0.5174	-0.58758	-1.46646	-0.61646	-2.15198	-1.59916	-1.39681	-0.06628	-0.52942	-1.20525	0.003511	-0.24913	-2.72518	-0.86235	-0.63266	1.14457	0.743171	-0.34095	-1.28389	-0.64861	-0.09853	-0.3145	1.1614	0.765596	0.773817	0.89115	0.761475	0.345286	0.620753	1.05458	-1.59703	-0.0275	-1.12031	0.292293	1.98882	-1.02448	0.74637	-2.08383
BIOCARTA_TOB1_PATHWAY	0	0	-0.47406	-0.4865	-0.39838	1.04423	0.330023	0.901937	0.235248	1.08586	1.24585	-1.28887	0.811764	-0.6224	-0.91618	2.84843	-0.58512	0.422205	0	0.377528	0	0	-0.38613	0.725403	0.734486	-1.03137	0.156536	1.50076	1.52431	0	-0.11956	0.888935	1.57639	1.5859	2.62771	0.784878	0.872693	0.991051	1.15984	1.61824	1.84343	-0.10761	-1.01268	-1.8073	-0.22827	0.314911	2.14077	0.137102	-0.35328
BIOCARTA_BARRESTIN_SRC_PATHWAY	0.184545	-1.09593	-0.16396	-2.01412	-0.73099	0.170357	0.643122	-0.15773	0.126853	0.73953	0.691489	0.194066	-0.53563	-1.69087	-0.22031	-2.16875	-1.79928	-3.30106	-2.03037	-0.13366	-0.53056	-0.36637	-0.21011	-2.00154	-0.7215	-0.57594	0.954599	0.269918	0.392514	-1.07418	-0.93764	-0.06734	-0.03195	0.803192	-0.05376	0.384925	0.640823	0.672667	1.04853	0.170423	0.574719	-1.95006	0.408801	-0.79894	1.13454	1.16914	-1.17055	0.648983	-3.11428
BIOCARTA_IL1R_PATHWAY	-1.89278	-1.20894	-1.28246	-1.96305	-0.12614	1.7762	1.60264	1.69065	-0.18265	-0.22989	1.52811	1.85992	-0.76364	-0.06507	0.707433	-1.71726	-0.72544	0.467684	0.152517	1.51146	0.433854	-0.84138	0.988375	-2.25948	-0.60489	1.12116	0.375679	-1.2322	-0.21807	-2.15539	-2.17596	0.384285	0.029014	0.178228	0.59051	1.29674	1.47489	-1.17395	0.999287	0.275751	0.967305	-0.38347	-1.24799	-1.68391	1.04111	-0.02295	0.891539	0.320024	1.00891
BIOCARTA_MET_PATHWAY	-0.22255	-2.71858	-0.51656	-1.53053	-1.34084	-0.26351	-1.25209	-1.00865	0.119529	1.07714	0.324622	-0.58762	-0.62144	-0.47666	-0.7942	-1.73317	2.54851	-2.21788	-2.27242	-0.32165	-0.17696	0.30445	-0.13697	-0.39647	1.63357	-1.13071	0.320811	-1.36168	-1.17943	-2.50966	-0.14104	-2.26096	0.639722	0.014948	1.44021	1.32456	1.36341	2.14394	2.19124	1.13461	0.909254	1.716	-1.37279	-1.37811	1.12579	3.21514	-1.06116	2.13196	-1.53891
BIOCARTA_GPCR_PATHWAY	0.373805	0.202184	-0.29473	-1.15178	-0.68608	0.037503	0.157434	-0.14965	-1.00877	0.045962	1.47396	-0.92878	-0.01065	-1.8153	-2.12863	-1.59732	-0.93888	-0.13999	-0.54761	-1.18105	-2.34216	0.708674	-0.10441	-1.58989	0.555791	1.1907	1.41954	-0.19454	0.171055	-1.27859	-1.38474	-3.26304	0.772819	1.38961	1.90201	0.918433	1.46504	0.25254	0.002766	0.413965	1.27409	0.507705	-0.79199	-0.85203	1.10899	1.31133	-1.06547	-1.99048	-2.42946
BIOCARTA_IGF1MTOR_PATHWAY	-1.3643	-2.11227	0.051632	-0.49903	0.065922	0.309381	-0.56448	0.690047	0.610234	-0.51524	1.82707	2.0807	0.11629	1.77299	1.12304	1.69755	-1.7742	-0.70801	-1.0811	-0.83789	-0.71109	0.485764	-1.72586	-0.47702	-3.82417	-0.87857	-1.25704	-1.52012	-0.39163	-1.36217	1.28186	1.10273	-0.13415	-0.53482	-0.43038	-0.60841	0.308645	-2.07584	-0.15916	-0.09344	-0.31067	1.37374	1.19019	0.258482	-0.62813	-0.62254	-0.72255	-1.33531	0.888486
BIOCARTA_SODD_PATHWAY	2.96895	-0.30331	-0.60645	1.89553	-0.45587	0.264324	-1.22435	0.948995	-0.02528	-1.50096	-0.53122	2.04855	1.10238	-2.3729	0.794889	-1.04737	-0.01099	-0.28226	0.200531	-0.50953	-1.33242	-0.44356	-0.24685	-1.27885	-1.56881	-0.6929	0.742716	-0.81143	-0.19793	1.14702	-1.14227	-0.95335	-0.49716	-1.36819	-0.12392	0.188964	-2.11919	0.090473	0.014193	-0.88536	0.231275	1.47936	-0.10668	0.659341	-0.31359	0.540572	-3.7745	-0.93473	-0.09458
BIOCARTA_SHH_PATHWAY	0.344908	1.19149	0.065435	0.018228	0.266188	0.420383	0.340194	0.204388	0.466899	-0.62804	0.802335	0.010319	0.115482	-0.66416	-0.0226	-0.2835	1.98672	0.044323	-0.47246	-0.40938	-1.70931	1.42385	0.367779	0.156611	1.21647	-0.60266	0.842681	-1.58007	0.231446	-1.01368	-1.63303	-0.98456	0.849864	2.13046	1.76496	0.265497	0.686606	0.918451	0.845624	0.235437	2.38929	0.940398	0.016414	-0.91736	0.464298	0.449987	0.033214	-0.79819	-1.67452
BIOCARTA_PTC1_PATHWAY	-0.53415	-2.7308	-0.91765	-0.12603	-0.63959	-0.07353	-0.08562	1.29144	0.327078	-1.19751	0.431188	-0.27529	0.032548	0.028564	1.35562	-0.78112	-1.35081	0.551043	-0.28497	-1.40313	0.555657	0.307063	0.285798	-0.47268	-2.2553	0.569512	0.037667	-0.62492	1.4328	-0.4907	0.023452	0.27801	1.9277	-0.48357	0.516373	0.544881	0.531589	-0.47934	0.300832	1.39897	1.01163	-0.57453	0.33914	0.454275	-0.16576	-1.09723	1.17588	-0.6484	0.534371
BIOCARTA_SPRY_PATHWAY	0.307642	-0.23639	-0.57546	-0.62626	-0.81305	-0.77846	0.06453	-0.45097	-0.18405	-0.52637	0.298857	-0.26803	-0.99684	-0.21417	-1.28087	-1.17515	-0.93754	-0.92686	-1.31736	-0.4894	-1.30976	-0.20977	-1.04183	-0.95395	0.244677	0.757675	0.463722	1.46156	-0.74024	-0.11856	-1.2606	1.29426	-0.48374	1.26291	1.42898	1.17673	1.74534	0.810388	0.101991	1.6838	1.09532	0.42032	0.555396	-0.28541	0.491448	0.523383	-1.39208	0.203468	-2.30922
BIOCARTA_BARRESTIN_PATHWAY	-1.72473	-0.07472	-1.21376	0.287064	-0.10175	0.672767	0.03564	0.212459	0.569117	0.335408	0.378138	-0.25512	0.178597	-0.52128	0.341565	-1.15087	0.267521	-0.19557	-0.36679	1.45676	0.703462	0.080504	-0.35497	-1.43898	-1.96024	-1.06554	0.610648	0.252855	-1.32149	-0.5004	0.561391	-1.27544	-0.39291	-0.13996	0.152	0.041876	-0.48423	-0.16749	-0.46363	-0.53289	0.346546	-0.74116	-0.40949	-0.40195	-0.87097	1.44059	0.27877	1.80593	-0.9235
BIOCARTA_STATHMIN_PATHWAY	1.36984	2.30823	0.487731	0.718313	0.226235	0.513096	0.484063	0.597416	1.4567	-0.18958	0.277405	0.341396	-0.63549	-1.45298	-0.69432	0.096051	-0.72458	0.713455	1.15217	-0.43033	-1.35191	0.959373	0.955605	0.900463	0.524462	-0.61688	0.261884	-0.70009	0.159599	-1.35759	-0.60205	-2.24553	1.01256	1.44019	1.63827	0.20216	1.2723	0.912704	-0.0258	-0.20505	1.40991	-1.09375	-0.82821	-0.26832	1.06672	1.40673	0.244853	-2.9836	-1.79481
BIOCARTA_HSP27_PATHWAY	-0.45717	0.418519	0.449603	-0.69022	-0.83604	0.208937	-0.80263	-1.83264	2.35591	-0.20456	-0.10005	1.76021	0.68075	-0.62448	-0.23732	-0.24944	1.25871	-0.2227	-0.7143	1.2154	-2.25953	0.706524	0.595021	1.76032	1.77138	-0.14499	-1.00289	-1.49256	0.417081	-0.65126	-1.26381	-2.55561	-0.87441	-0.97883	-0.18967	-2.00034	-0.16078	0.193447	0.292138	-1.76715	-0.22127	0.9908	-1.16091	-1.39646	0.993143	2.0058	-0.78845	0.85506	-1.19577
BIOCARTA_TCR_PATHWAY	-0.01417	0.029422	0.285842	-1.43042	-1.15643	-0.10492	-1.22583	-0.57427	-0.93586	-0.22054	0.707334	-0.27038	-1.38693	-1.21189	-1.53098	-2.80321	-1.23075	-0.37566	-1.48592	-1.9201	-0.77864	1.13796	-1.76255	-0.82567	0.530447	2.18827	-0.11952	1.17507	-0.72514	-1.17809	-1.359	-1.40886	0.532251	-0.4742	1.46783	1.44721	1.36696	0.61572	1.0844	0.956216	1.30065	0.779813	-0.33889	-0.22304	1.26136	1.83441	-1.2196	-0.83314	-2.76959
BIOCARTA_TCYTOTOXIC_PATHWAY	-2.33629	-0.20563	-1.76231	-0.46583	1.38163	1.07779	-0.16237	-0.74383	0.905541	0.575781	-0.54555	0.321067	1.0645	2.04052	-0.14588	-0.39214	0.796154	-1.38228	-1.7003	-1.67673	0.779176	-1.96506	-0.09436	1.40075	1.08011	3.28123	-0.12451	-2.05269	0.828401	0.829498	0.059747	1.37684	2.0103	-0.68446	2.96674	2.27935	1.32399	2.37549	3.1077	1.37041	1.22155	2.31912	1.55239	-0.67824	0.449148	-0.07616	0.343754	-0.95285	-1.20548
BIOCARTA_THELPER_PATHWAY	-2.33629	-0.20563	-1.76231	-0.46583	1.38163	1.07779	-0.16237	-0.74383	0.905541	0.575781	-0.54555	0.321067	1.0645	2.04052	-0.14588	-0.39214	0.796154	-1.38228	-1.7003	-1.67673	0.779176	-1.96506	-0.09436	1.40075	1.08011	3.28123	-0.12451	-2.05269	0.828401	0.829498	0.059747	1.37684	2.0103	-0.68446	2.96674	2.27935	1.32399	2.37549	3.1077	1.37041	1.22155	2.31912	1.55239	-0.67824	0.449148	-0.07616	0.343754	-0.95285	-1.20548
BIOCARTA_TALL1_PATHWAY	0.631088	-1.46519	0.160294	-1.30673	-1.36239	1.22018	0.204996	1.61595	-0.81171	-0.58659	0.27467	0.320018	-0.38419	-1.49476	0.266192	-1.82307	-0.75887	0.7952	-0.46189	1.37239	-0.59637	0.000341	1.08007	-2.006	-0.18148	0.010568	0.913173	0.847564	1.24821	-2.56879	-0.41297	0.407067	0.039793	0.644206	1.33428	1.58438	0.126785	-0.84155	0.124018	0.618668	0.192306	0.266769	-1.49087	0.089335	1.37063	-0.24708	-0.02174	-0.77128	0.586193
BIOCARTA_TGFB_PATHWAY	-1.17498	-0.39218	-0.46143	-0.92282	0.379217	0.715653	0.056276	-0.28965	0.046081	-0.46918	0.695035	-1.06813	-0.3277	-0.95205	-1.30216	0.736566	-2.62579	-0.87544	-1.54811	-0.65022	-0.31357	0.128636	-0.99568	-0.78454	-0.1059	-1.01731	0.661421	1.28194	0.135687	-0.51597	-0.66198	0.170742	0.40934	1.19886	0.723206	0.525409	1.59957	-1.38939	1.16885	1.48155	1.44685	-0.14804	-0.39501	-1.01021	0.168607	0.574536	1.02772	0.002206	-2.19505
BIOCARTA_TH1TH2_PATHWAY	-1.2647	0.534903	0.088899	-1.59268	0.767164	1.68846	-0.6412	2.19878	0.06169	-1.17323	-0.65951	0.144119	0.263898	1.52228	-0.17186	-0.35468	0.717776	-0.64416	-0.82573	0.221171	-0.9674	-0.09643	-0.96285	-0.44025	-0.28227	1.1943	0.748635	0.645939	-0.52356	-1.20252	-1.90565	-0.56112	-1.52237	0.223908	0.366154	0.647364	0.39799	-2.43161	0.262584	-0.56326	-0.64046	0.122979	0.397642	-2.63267	-0.23894	0.157481	-2.0876	-0.60856	-1.41501
BIOCARTA_41BB_PATHWAY	0.74329	-1.30304	-0.42129	-1.32932	-1.93971	1.17586	0.427483	1.58782	-0.58336	0.107033	0.955833	1.14865	0.189315	-0.63745	0.635999	-1.43874	-0.52525	0.645848	-0.5567	2.03304	-0.10317	-0.32647	1.8934	-2.09208	0.241112	0.513313	1.418	0.564188	1.44122	-2.17102	-0.85073	0.973726	-0.13674	0.464598	1.19763	1.65554	-0.01102	-0.17527	0.271172	0.607746	0.24363	0.642882	-1.01261	0.731076	1.42614	0.76223	0.951301	-1.51838	1.14208
BIOCARTA_CTLA4_PATHWAY	-1.91703	-0.78476	1.69329	-2.2021	-0.41562	-1.52105	-1.47059	1.60364	0.946376	0.648067	-0.45586	0.359967	-1.14452	1.43501	-1.03934	0.157724	1.04182	-1.04673	-0.97012	-0.62564	0.971398	0.84916	-1.54869	0.584815	0.326142	0.277877	-0.91925	0.413246	-1.10489	-2.73348	-1.78447	-1.52215	-1.0352	-0.4203	1.1462	0.790375	-0.45794	1.24311	1.62831	1.51892	0.307785	2.49506	0.284768	0.153341	-0.28783	0.836528	-0.84148	-0.01941	-1.43964
BIOCARTA_LONGEVITY_PATHWAY	-1.72923	1.16883	-0.47397	-2.67083	-0.55709	1.79921	0.335371	-0.2498	0.955323	-1.7995	0.409378	0.051333	-0.36824	0.004617	-0.73602	-1.549	-0.33933	-0.53549	-2.32604	0.099732	-0.61681	0.439924	-1.17461	0.594909	1.83681	0.269063	0.391709	0.34696	-0.49995	-0.97287	-0.88794	3.29952	0.676775	0.821458	1.00348	0.991006	0.65638	1.44256	0.57862	0.602891	0.661764	0.254343	-0.60747	-0.33534	-0.90663	0.260643	-0.06586	1.2343	-0.96188
BIOCARTA_PAR1_PATHWAY	-0.52114	0.42989	0.793429	-1.24921	0.071123	1.64608	-1.48572	0.720486	-0.29087	0.446483	0.998188	-0.56246	-0.40623	-0.38593	-1.13462	-0.7084	0.238077	-0.17325	-0.37748	0.119934	1.27186	-0.13412	-1.3982	0.273664	0.220969	0.248408	0.734778	0.195264	-2.26641	-1.17965	0.977445	0.779877	1.11421	1.47791	0.922337	1.55157	1.39445	-0.0146	1.39093	0.448308	0.598187	1.13765	-1.48747	-0.64102	-0.28774	0.333306	-0.53898	-0.86445	-1.63663
BIOCARTA_STRESS_PATHWAY	1.47506	-0.16143	-1.88763	-1.51114	-1.53668	1.98828	0.488315	1.61317	0.476531	0.099114	0.926026	2.42549	-0.11071	-1.05721	0.939592	-2.26149	0.04963	-0.08405	0.542847	1.06293	-0.80898	-0.94233	0.619268	-2.06214	-0.08197	0.749312	0.378643	-1.27904	0.398642	-0.99047	-2.24968	-0.28233	-0.4218	-0.01045	0.702136	1.39663	-0.23052	-0.59093	0.998537	-0.46689	1.14895	-0.01906	-1.10797	0.034915	2.09275	0.568489	1.23908	0.137265	0.81745
BIOCARTA_TNFR1_PATHWAY	0.749172	-1.4803	-0.61432	0.023644	-0.47898	-2.82484	-1.17007	1.36167	1.63737	0.691248	-0.41633	2.09727	1.79233	-0.86285	-0.796	-0.33232	-0.20641	-0.31257	-0.25343	-2.05518	-3.1334	0.433706	0.227168	0.135327	-2.49914	-0.00747	0.44133	-1.30915	-0.04036	-3.45109	-0.36307	-2.54469	0.039729	-1.00338	1.9807	1.03463	0.140423	-1.09834	0.32365	0.593881	1.93044	2.77194	0.842989	0.850703	1.54078	0.227979	-2.22934	-3.62812	-0.03817
BIOCARTA_TNFR2_PATHWAY	1.72354	-0.0315	-0.2797	-0.73642	-1.87901	1.9367	-0.11987	1.85978	0.127123	0.197768	0.670306	1.20732	-0.64744	-0.92555	0.477644	-1.94517	0.154442	0.564615	0.389876	1.02302	-0.83293	-0.67633	1.53865	-1.50097	0.555243	0.549513	1.10825	-1.06801	1.26924	-1.52195	-1.53468	0.088796	0.05081	-0.19563	0.791321	1.93374	0.194302	0.864493	1.25001	0.493743	1.03257	0.511943	-1.40496	0.365697	0.52397	0.340516	0.916941	-1.49174	0.19454
BIOCARTA_TOLL_PATHWAY	-1.31803	-0.59907	-1.14947	-1.66845	0.004236	1.89195	1.27747	1.02412	0.586497	-0.408	1.24686	2.46867	-0.77278	-0.02721	1.34977	-1.45249	0.041558	0.165779	0.137957	1.33531	0.507128	-0.45553	0.919885	-1.7291	-0.11888	0.803436	0.160063	-1.19214	-0.62571	-1.94962	-2.21614	0.468061	-0.21867	0.154443	0.137719	1.10907	1.02341	-1.47135	1.62519	0.098464	1.55519	-0.53175	-1.02936	-1.83359	1.60306	0.599139	1.28977	0.364846	0.21015
BIOCARTA_TPO_PATHWAY	-1.08552	-0.8519	-0.19876	-2.73091	-0.14351	0.775544	-1.69321	0.593791	0.895472	0.352945	0.451317	0.314497	-0.5655	0.075819	-0.59333	-2.47925	0.709337	-1.23089	-2.36431	-0.4547	0.330457	0.255734	-1.31312	-0.2071	0.03482	1.17374	-1.09103	0.187267	-1.15757	-1.60056	-0.2734	-0.48827	0.754583	-1.05936	2.30488	1.07821	0.957077	1.18065	1.32484	1.60154	0.843007	0.561503	-0.86017	0.270047	1.01504	0.750464	-0.74461	1.2667	-3.05182
BIOCARTA_CREB_PATHWAY	-1.32424	-0.78084	-1.61387	-3.56224	-1.7622	-0.28833	-0.45741	-0.08826	0.388241	-0.08562	0.374299	0.142741	-0.20934	-2.23896	-2.24558	-1.66487	0.435819	-0.56506	-1.74425	-0.166	-0.1882	1.13004	-0.49258	-1.57029	-0.30697	-0.20285	0.087483	-0.05382	-1.12062	-0.73832	-1.31341	-0.26031	0.71793	1.07052	1.59976	0.587702	0.8309	-0.00607	0.02489	1.12982	1.39936	0.585562	-0.90152	-1.35166	0.536997	1.00163	-0.12343	-0.73404	-1.36193
BIOCARTA_CARM1_PATHWAY	0.901474	0.606966	0.304294	-0.52657	0.574011	0.02638	0.705397	0.1326	0.413739	0.136922	0.197475	-0.24228	0.634195	-0.8992	-1.25603	0.732039	0.712392	0.474939	-0.25085	-0.13216	-0.25465	1.55889	0.961979	-0.01702	0.99119	0.398011	0.129044	-1.8691	0.777059	-1.73012	-0.6962	-2.28367	0.851045	2.60688	2.05995	0.487585	0.319898	0.332169	-0.30415	1.04256	1.23585	0.433156	-0.28115	-0.7132	1.02386	1.41161	0.644042	-1.60786	-1.51433
BIOCARTA_TFF_PATHWAY	-0.21407	1.3325	-0.54406	-2.48022	-0.1956	0.06147	-0.2916	-0.26994	1.24979	-1.48828	0.123837	-0.31592	-0.85101	-0.09213	-2.59514	-1.2221	0.464992	-0.27394	-1.57107	-0.15565	-0.16902	1.04787	-0.82379	-1.35224	0.289141	-0.92554	0.06524	0.609596	-3.0922	-0.6606	-0.6824	1.74729	0.983921	0.679536	0.125418	0.729748	1.30568	0.868205	0.476877	0.77672	0.731785	1.30984	-0.45939	-1.16807	-1.04177	0.790292	-1.77428	0.954544	-1.24792
BIOCARTA_TRKA_PATHWAY	-1.68775	0.533821	-1.16972	-2.37316	-1.14813	0.662818	-0.38852	0.740212	0.591784	0.219564	0.266354	0.633348	-0.15467	0.479714	-0.3597	-1.52594	0.405193	0.830138	-1.70639	-0.40034	0.308649	0.616539	-1.46734	-0.01562	0.112029	1.28541	-0.61307	0.375643	-0.68272	-0.37974	0.506886	1.96449	0.911591	-1.50401	0.85036	0.538902	0.350259	0.806771	0.513638	0.581485	0.495689	0.462627	-0.31416	-0.07297	-0.1124	0.060103	-0.40265	1.05002	-0.83206
BIOCARTA_ARF_PATHWAY	-0.84666	-0.47619	0.761922	-1.71508	-0.43122	-1.26891	-1.44659	0.455286	0.560028	0.551533	-0.93283	0.343885	-0.45174	-0.1097	-0.78204	0.536711	-0.24463	-1.21482	-0.67695	-1.17258	-1.59814	1.07723	-0.294	-0.49773	-0.2467	0.309273	-0.40652	-0.80838	-0.39977	-0.10252	-0.62747	0.175165	0.230505	-1.27916	-0.08458	0.051149	0.158981	-0.50177	0.618579	0.103925	1.03471	1.35958	-0.44345	-0.55647	0.486917	0.890244	-0.84113	0.767952	-0.19546
BIOCARTA_UCALPAIN_PATHWAY	-1.35934	-0.56893	0.441314	1.24208	-0.6767	-2.10356	-0.89318	-1.03344	0.813705	0.658571	0.240743	0.293726	0.056279	1.20677	-1.94201	-1.76929	2.42466	-1.24933	-2.21554	1.10159	-3.7845	-0.57088	0.090484	1.50807	1.76256	-1.24573	0.6711	-1.17992	-3.3705	0.417362	0.457448	-2.86507	1.32811	-1.48567	0.674906	0.083702	1.64791	1.77508	2.33778	0.3822	1.87498	1.05232	-0.11973	-0.29213	-0.84601	5.13418	-2.33457	1.38265	-2.20447
BIOCARTA_VEGF_PATHWAY	-0.3297	-1.66759	1.27004	-0.8935	-0.21377	-1.41332	-0.63028	1.51191	1.36117	1.30856	0.691718	1.88856	-0.25509	0.50315	-0.26355	0.043529	-1.96579	0.588573	-0.12575	-1.38035	0.38716	1.0638	-1.51884	-1.77144	-2.9655	-0.09899	-0.91994	-1.01409	0.238882	-2.16915	1.19073	0.685333	0.722267	-2.1991	0.430696	0.024689	-0.22527	-1.7989	-0.27065	1.00831	0.272409	1.34163	-0.45675	0.794982	1.62565	0.601522	-2.0768	-1.01246	0.04287
BIOCARTA_VITCB_PATHWAY	-0.24013	-0.56201	-1.52507	2.37721	0.889187	-0.0281	-0.99028	-1.50532	-1.27717	-1.1527	-0.9535	0.535116	0.338966	0.556892	-0.03975	-0.44647	-0.4111	-1.01019	-0.93907	0.750468	-0.14517	1.05945	1.32976	0.805369	-0.12701	0.1482	0.667638	0.622018	-0.9743	-0.46234	0.249753	-0.84722	-0.29062	-2.28024	-1.1338	-0.77903	-0.79478	-1.25338	-2.18114	-1.07797	-1.61437	-0.46669	-0.79915	0.268526	-2.1208	1.82027	-1.38953	0.952226	-0.19544
BIOCARTA_WNT_PATHWAY	-1.28242	-0.24759	1.30176	-0.41466	1.36618	0.597681	-0.67345	0.239485	0.05273	-1.7415	1.13387	0.614442	0.086303	0.112195	-0.73352	0.009855	-0.42372	-0.01822	-0.55899	-1.40804	1.53643	0.464943	-0.88502	-1.86535	-2.93604	-1.15205	-0.92486	-0.39654	0.855486	-2.43738	0.59259	-0.16141	0.687263	0.055655	0.678423	0.736015	1.09426	-1.98817	1.70763	1.33031	0.899681	1.79674	0.699533	1.35328	-0.49394	-0.01361	-0.28688	-0.61591	0.226588
BIOCARTA_ACTINY_PATHWAY	0.473582	-1.60904	-0.38402	-1.19439	-1.38998	-1.49566	-1.38602	0.432098	-0.32423	0.987141	0.102995	-0.16204	-1.26782	0.021305	-1.31762	-1.60419	-0.01415	-0.75643	-1.73677	-1.49232	-2.10673	0.718838	-0.92634	0.962574	0.366831	1.06473	0.889646	-1.97128	1.48213	-0.61578	-1.48589	-1.24871	0.942299	0.164364	0.647779	0.281222	1.23008	0.782499	2.28216	0.722185	1.35646	0.80423	0.272984	-0.46516	0.831953	0.706828	-0.72531	-2.62652	-3.25646
[truncated: 97 more columns]
